# Supplementary material for: Comparative genomics of Staphylococcus aureus associated with subclinical and clinical bovine mastitis
Source: PLoS One. 2019 Aug 7;14(8):e0220804. doi: 10.1371/journal.pone.0220804 (PMC6685620; doi:10.1371/journal.pone.0220804)
Supplement: S1 Table — (XLSX) [file pone.0220804.s007.xlsx]

## Sheet: S1 Table
S1 Table. Presence (+) or absence (-) of virulence-associated genes in the genomes of bovine Staphylococcus aureus analyzed in this study.
Function	NCBI Accession Number	Gene name	RF122	N305	Sau170	Sau302	Sau1269	Sau1364	Reference
TOXINS
Bovine variant of Enterotoxin C	ANJ16440.1	sec-bov	+	-	-	-	-	-	Herron-Olson et al., 2007
Enterotoxin B	KLN20762.1	seb	+	-	-	-	+	-	Holtfreter et al., 2010
Enterotoxin A	AAA26681.1	sea	+	+	-	-	+	-	Holtfreter et al., 2010
Enterotoxin family protein	ARR25974.1	N/A	+	-	-	-	+	-	VF Database
Enterotoxin G	BAU35401.1	seg	+	-	-	-	+	-	Herron-Olson et al., 2007
Enterotoxin I	BAU35405.1	sei	+	-	-	-	+	-	Herron-Olson et al., 2007
Enterotoxin J	EEV75450.1	sej	+	-	-	-	+	-	VF Database
Enterotoxin K	AAC28968.1	sek	+	-	-	-	+	-	VF Database
Enterotoxin L	CAI80052.1	sel	+	-	-	-	+	-	Herron-Olson et al., 2007
Enterotoxin M	EFB61033.1	sem	+	-	-	-	+	-	Herron-Olson et al., 2007
Enterotoxin N	BAU35402.1	sen	+	-	-	-	+	-	Herron-Olson et al., 2007
Enterotoxin O	CEF80722.1	seo	+	-	-	-	+	-	Herron-Olson et al., 2007
Enterotoxin T	CRI18413.1	set	+	-	-	-	-	-	Ono et al., 2008
Enterotoxin, phage associated	BAX06416.1	N/A	+	-	-	-	+	-	Hisatsune et al., 2017
Enterotoxin-like protein U	ACI04643.1	selu	+	-	-	-	+	-	Collery et al., 2008
Enterotoxin-like toxin X*	AEI60188.1	selx	+	+	+	+	+	+	Langley et al., 2017
Enterotoxin-like V	ABK27165.1	selv	+	-	-	-	+	-	Collery et al., 2008
Exfoliative toxin A	KPE24689.1	eta	+	+	-	-	-	-	Peton et al., 2014
Exfoliative toxin B	WP_010994026.1	etb	+	-	+	+	-	-	Peton et al., 2014
Exotoxin 1	CAI80074.1	set1	+	+	+	+	+	+	Herron-Olson et al., 2007
Exotoxin 10	CAI80065.1	set10	+	+	+	+	+	+	Herron-Olson et al., 2007
Exotoxin 11	CAI80064.1	set11	+	+	+	+	+	+	Herron-Olson et al., 2007
Exotoxin 12	AMV84185.1	set12	+	+	-	+	+	-	McCarthy and Lindsay, 2013
Exotoxin 13*	BBA23069.1	set13	+	+	+	+	+	+	McCarthy and Lindsay, 2013
Exotoxin 14*	BBA23070.1	set14	+	+	+	+	+	+	McCarthy and Lindsay, 2013
Exotoxin 15*	BBA23073.1	set15	+	+	+	+	+	+	Baba et al., 2008
Exotoxin 2	CAI80071.1	set2	+	+	+	+	+	+	Herron-Olson et al., 2007
Exotoxin 3	CAI80070.1	set3	+	+	+	+	+	+	Herron-Olson et al., 2007
Exotoxin 4	CAI80069.1	set4	+	+	+	+	+	+	Herron-Olson et al., 2007
Exotoxin 5	CAI80068.1	set5	+	+	+	+	+	+	Herron-Olson et al., 2007
Exotoxin 7	CAI80067.1	set7	+	+	+	+	+	+	Herron-Olson et al., 2007
Exotoxin 8	BAX74372.1	set8	+	+	+	+	+	+	Herron-Olson et al., 2007
Exotoxin 9	CAI80066.1	set9	+	+	+	+	+	+	Herron-Olson et al., 2007
Streptolysin S-associated protein SagB homolog	CAI81065.1	sagB	+	-	-	-	-	-	Herron-Olson et al., 2007
Streptolysin-associated protein SagD homolog	CAI81062.1	sagD	+	-	-	-	-	-	Herron-Olson et al., 2007
Toxic shock syndrome toxin 1	BAB43099.1	tst	+	-	-	-	-	-	Herron-Olson et al., 2007
Function	NCBI Accession Number	Gene name	RF122	N305	Sau170	Sau302	Sau1269	Sau1364	Reference
HOST IMMUNE EVASION
Alpha-hemolysin precursor	OMK04330.1	hla	+	+	+	+	+	+	Herron-Olson et al., 2007
Beta-hemolysin precursor	Q5HEI1.1	hlb	+	+	+	+	+	+	McCarthy and Lindsay, 2013
Capsular polysaccharide biosynthesis protein Cap5H	BAX04681.1	cap5H	-	+	+	+	-	+	VF Database
Capsular polysaccharide biosynthesis protein Cap5I	BAX04682.1	cap5I	-	+	-	-	-	-	VF Database
Capsular polysaccharide biosynthesis protein Cap5J	BAX04683.1	cap5J	-	+	+	+	-	+	VF Database
Capsular polysaccharide biosynthesis protein Cap5K	BAX04684.1	cap5K	-	+	+	+	-	+	VF Database
Capsular polysaccharide synthesis enzyme cap8H	BAX74115.1	cap8H	+	+	-	-	+	-	Herron-Olson et al., 2007
Capsular polysaccharide synthesis enzyme Cap8I	AMV78743.1	cap8I	+	-	-	-	+	-	Herron-Olson et al., 2007
Capsular polysaccharide synthesis enzyme cap8J	BAX74117.1	cap8J	+	+	-	+	+	+	Herron-Olson et al., 2007
Capsular polysaccharide synthesis enzyme cap8K	BAX74118.1	cap8K	+	-	-	-	+	-	Herron-Olson et al., 2007
Chemotaxis-inhibiting protein CHIPS	BBA24011.1	chp	-	-	-	-	-	-	McCarthy and Lindsay, 2013
Clumping factor A	CAI80432.1	clfA	+	+	+	+	+	+	Herron-Olson et al., 2007
Clumping factor B	CAA12115.1	clfB	+	+	+	+	+	+	Herron-Olson et al., 2007
Delta-hemolysin	BAH22640.1	hld	-	+	+	-	+	-	Peton et al., 2014
Fibrinogen-binding protein	CAA50892.1	efb	+	+	-	-	+	+	McCarthy and Lindsay, 2013
Gamma-hemolysin component A	P0A074.1	hlgA	+	+	+	+	+	+	Herron-Olson et al., 2007
Gamma-hemolysin component B	AAA26639.1	hlgB	+	+	+	+	+	+	Herron-Olson et al., 2007
Gamma-hemolysin component C	AAA26638.1	hlgC	+	+	+	+	+	+	Herron-Olson et al., 2007
Immunoglobulin G binding protein A precursor**	ABO39035.1	spa	+	+	+	+	+	+	Peton et al., 2014
Immunoglobulin-binding protein sbi	BBA24967.1	sbi	+	+	+	+	+	+	Herron-Olson et al., 2007
Leukocidin chain lukM precursor	SCT10101.1	lukM	+	-	+	+	+	+	Herron-Olson et al., 2007
Leukocidin F subunit	CZQ67463.1	lukF	+	+	+	+	+	+	Herron-Olson et al., 2007
Leukocidin LukD precursor	BAF67990.1	lukD	+	+	+	+	+	+	Herron-Olson et al., 2007
Leukocidin LukE precursor	BAF67991.1	lukE	+	+	+	+	+	+	Herron-Olson et al., 2007
Leukocidin/hemolysin toxin subunit S	EFB60060.1	lukS	+	+	-	-	+	+	Peton et al., 2014
Panton-Valentine leukocidin	CAI80471.1	PVL	+	-	+	+	+	+	McCarthy and Lindsay, 2013
Phosphatidylglycerol lysyltransferase	BBA23933.1	mprF	+	+	+	+	+	+	Herron-Olson et al., 2007
Staphylococcal complement inhibitor	BAX06410.1	scn	+	+	+	+	+	-	McCarthy and Lindsay, 2013
Function	NCBI Accession Number	Gene name	RF122	N305	Sau170	Sau302	Sau1269	Sau1364	Reference
EXOENZYMES
Catalase	KXA37580.1	cat	+	+	+	+	+	+	Herron-Olson et al., 2007
Cysteine protease inhibitor B	Q9EYW6.1	sspC	+	+	+	+	+	+	Herron-Olson et al., 2007
Cysteine protease precursor B	WP_072468235.1	sspB	+	+	+	+	+	+	Herron-Olson et al., 2007
Glyceraldehyde 3-phosphate dehydrogenase	SAY63819.1	gap	+	+	+	+	+	+	Herron-Olson et al., 2007
Iron-regulated protein	SHD92471.1	isdD	+	+	+	+	+	+	Herron-Olson et al., 2007
Iron transport lipoprotein	BBA23683.1	isdE	+	+	+	+	+	+	Herron-Olson et al., 2007
Hyaluronate lyase	KII20513.1	hysA	+	+	+	+	+	+	Herron-Olson et al., 2007
LPXTG specific sortase A	ASI56539.1	srtA	+	+	+	+	+	+	Herron-Olson et al., 2007
Probable heme-iron transport system permease protein	BBA23684.1	isdF	+	+	+	+	+	+	Herron-Olson et al., 2007
Sortase B	KFL08714.1	srtB	+	+	+	+	+	+	Herron-Olson et al., 2007
Staphylocoagulase	BAH66222.1	coa	+	+	+	+	+	+	Herron-Olson et al., 2007
Staphylokinase	CAA24957.1	sak	-	-	-	-	-	-	McCarthy and Lindsay, 2013
Transcriptional Repressor SaPI	CDP56461.1	stl	+	+	-	-	-	-	Peton et al., 2014
V8 protease	KXA36839.1	sspA	+	+	+	+	+	+	Herron-Olson et al., 2007
Von Willebrand factor-binding protein	ADN93319.1	vwb	+	+	+	+	+	+	Herron-Olson et al., 2007
Function	NCBI Accession Number	Gene name	RF122	N305	Sau170	Sau302	Sau1269	Sau1364	Reference
ADHESION AND CELL WALL ANCHORED SURFACE PROTEINS
Bone sialoprotein-binding protein	CAG39588.1	bbp	+	+	+	+	-	+	Herron-Olson et al., 2007
Cell-wall-anchored protein SasC	ADL65760.1	sasC	-	+	+	+	+	+	Holtfreter et al., 2010
Cell-wall-anchored protein SasD*	ATF40316.1	sasD	+	+	+	+	+	+	Holtfreter et al., 2010
Cell-wall-anchored protein SasK	EIK30180.1	sasK	-	+	+	+	+	+	Holtfreter et al., 2010
Collagen adhesin	AAA20874.1	cna	-	-	-	-	-	-	VF Database
Elastin binding protein ebpS	SBE86677.1	ebpS	+	+	+	+	+	-	Herron-Olson et al., 2007
Enolase	AAC17130.1	eno	+	+	+	+	+	+	Herron-Olson et al., 2007
Extracellular adherence protein	ALY21517.1	eap	+	+	-	+	+	+	McCarthy and Lindsay, 2013
Extracellular matrix-binding protein	EFB49541.1	ebh	-	+	-	-	+	-	Herron-Olson et al., 2007
Fibronectin binding protein A	AEQ55002.1	fnbA	+	+	+	+	+	+	Herron-Olson et al., 2007
Fibronectin binding protein B	CFF40144.1	fnbB	-	+	+	+	+	+	Herron-Olson et al., 2007
Fibronectin/fibrinogen-binding protein	CKH07129.1	fbe	+	+	+	+	+	+	Herron-Olson et al., 2007
Iron-regulated surface determinant protein A	BBA23680.1	isdA	+	+	+	+	+	+	Herron-Olson et al., 2007
Iron-regulated surface determinant protein B	OYP89100.1	isdB	+	+	+	+	+	+	Herron-Olson et al., 2007
Iron-regulated surface determinant protein C	BBA23681.1	isdC	+	+	+	+	+	+	Herron-Olson et al., 2007
Iron-regulated surface determinant protein H	BBA24362.1	isdH	+	+	+	+	+	+	Holtfreter et al., 2010
Predicted cell-wall-anchored protein SasF (LPXAG motif)*	ADC38796.1	sasF	+	+	+	+	+	+	Holtfreter et al., 2010
S. aureus surface protein G	ONH21632.1	sasG	-	+	+	+	+	+	Holtfreter et al., 2010
Serine-aspartate repeat containing protein C	CAA06650.1	sdrC	-	+	-	-	+	-	Holtfreter et al., 2010
Serine-aspartate repeat containing protein D	CAA06651.1	sdrD	+	+	+	+	-	+	Holtfreter et al., 2010
Serine-aspartate repeat containing protein E	ATV03366.1	sdrE	+	+	+	+	-	+	Holtfreter et al., 2010
Serine-rich adhesin for platelet	AMV86383.1	sasA	-	+	-	-	-	-	Holtfreter et al., 2010
Surface protein SasB	AAR15206.1	sasB	-	+	+	+	+	+	Holtfreter et al., 2010
Surface protein SasE*	AAR15233.1	sasE	+	+	+	+	+	+	Holtfreter et al., 2010
Surface protein SasH*	AAR15278.1	sasH	+	+	+	+	+	+	Holtfreter et al., 2010
Function	NCBI Accession Number	Gene name	RF122	N305	Sau170	Sau302	Sau1269	Sau1364	Reference
PROTEINS RELATED TO BIOFILM PRODUCTION
Accumulation-associated protein (associated with biofilm formation)		aap	-	+	-	-	+	-	Holtfreter et al., 2010
Biofilm associated protein	AFS33108.1	bap	-	-	+	-	-	+	Peton et al., 2014
Polysaccharide intercellular adhesin protein A	ANP43616.1	icaA	+	+	+	+	+	+	Herron-Olson et al., 2007
Polysaccharide intercellular adhesin protein B	AAD52057.1	icaB	+	+	+	+	+	+	Herron-Olson et al., 2007
Polysaccharide intercellular adhesin protein C	AAF60242.1	icaC	+	+	+	-	+	+	Herron-Olson et al., 2007
Polysaccharide intercellular adhesin protein D	SMF97944.1	icaD	+	+	+	+	+	+	VF Database
Polysaccharide intercellular adhesin protein R	AAD52054.1	icaR	+	+	+	+	+	+	VF Database
Thermonuclease	KFB80761.1	nuc	+	+	+	+	+	+	Herron-Olson et al., 2007
Function	NCBI Accession Number	Gene name	RF122	N305	Sau170	Sau302	Sau1269	Sau1364	Reference
REGULATORY PROTEINS
Accessory gene regulator protein A	ALY21623.1	agrA	+	+	+	+	+	+	Herron-Olson et al., 2007
Accessory gene regulator protein B	ABB17466.1	agrB	+	+	+	+	+	+	Herron-Olson et al., 2007
Accessory gene regulator protein C	AAF23170.1	agrC	+	+	+	+	+	+	Herron-Olson et al., 2007
Accessory gene regulator protein D	BAB95826.1	agrD	-	+	-	-	+	-	Herron-Olson et al., 2007
Histidine protein kinase SaeS	BBA23356.1	saeS	+	+	+	+	+	+	Herron-Olson et al., 2007
HTH-type transcriptional regulator mgrA*	BBA23334.1	mgrA	+	+	+	+	+	+	Hisatsune et al., 2017
HTH-type transcriptional regulator R	AAG35715.1	sarR	+	+	+	+	+	+	Herron-Olson et al., 2007
HTH-type transcriptional regulator S	AFD54312.1	sarS	+	+	+	+	+	+	Herron-Olson et al., 2007
HTH-type transcriptional regulator T*	BAB96282.1	sarT	+	+	+	+	+	+	Herron-Olson et al., 2007
HTH-type transcriptional regulator U	AFD54311.1	sarU	+	+	+	-	+	-	Herron-Olson et al., 2007
HTH-type transcriptional regulator V*	Q2FVY9.1	sarV	+	+	+	+	+	+	Herron-Olson et al., 2007
HTH-type transcriptional regulator Z*	Q2YZ47.1	sarZ	+	+	+	+	+	+	Herron-Olson et al., 2007
Repressor of toxins rot	BBA24393.1	rot	+	+	+	+	+	+	Herron-Olson et al., 2007
Response regulator SaeR	AFD54317.1	saeR	+	+	+	+	+	+	Herron-Olson et al., 2007
Staphylococcal accessory regulator SarY*	BAX06750.1	sarY	+	+	+	+	+	+	Hisatsune et al., 2017
Staphylococcal accessory regulator X*	Q2YSR3.2	sarX	+	+	+	+	+	+	Herron-Olson et al., 2007
Transcriptional regulator SarA	KFB79964.1	sarA	+	+	+	+	+	-	Herron-Olson et al., 2007
Function	NCBI Accession Number	Gene name	RF122	N305	Sau170	Sau302	Sau1269	Sau1364	Reference
MISCELLANEOUS PROTEINS
Bifunctional autolysin precursor	BAF67194.1	atl	+	+	+	+	+	+	Herron-Olson et al., 2007
Glycerol phosphate lipoteichoic acid synthase*	OBY01672.1	itaS	+	+	+	+	+	+	Peton et al., 2014
Immunodominant antigen B IsaB	AGU56232.1	isaB	+	+	+	-	+	+	Holtfreter et al., 2010
Lipoteichoic acid opeon - ypfP*	CAA74741.1	ypfP	+	+	+	+	+	+	Peton et al., 2014
Lipoteichoic acid protein A*	Q2FZP8.2	ltaA	+	+	+	+	+	+	Peton et al., 2014
Protein translocase subunit A	AAB54024.1	secA	+	+	+	+	+	+	Herron-Olson et al., 2007
Protein translocase subunit E	AAB54017.1	secE	+	+	+	-	+	+	Herron-Olson et al., 2007
Protein translocase subunit F	EFG58204.1	secF	+	+	+	+	+	+	Herron-Olson et al., 2007
Protein translocase subunit G*	CAI80422.1	secG	+	+	+	+	+	+	Herron-Olson et al., 2007
Protein translocase subunit Y*	WP_011382406.1	secY	+	+	+	+	+	+	Herron-Olson et al., 2007
Putative exoprotein DltD	AAD21960.1	dlt	+	+	+	+	+	+	Herron-Olson et al., 2007
Teichoic acid glycerol-phosphate primase tagB	Q2G2X4.1	tagB	+	+	+	+	+	+	Herron-Olson et al., 2007
Transglycosylase IsaA	Q2FV52.1	isaA	+	+	+	+	+	+	Herron-Olson et al., 2007
Zinc metalloproteinase aureolysin	BBA25172.1	aur	+	+	+	+	+	+	Herron-Olson et al., 2007
*Even though these genes have not been descibed by Herron-Olson et al., 2007, they could be considered present in the genomes accoriding to the BLAST parameters descibed in the Matherials and methods section.
**The protein Spa in S. aureus RF122 is considered a pseudogene for having a premature stop codon.
