# Supplementary material for: Comparative genomics of Staphylococcus aureus associated with subclinical and clinical bovine mastitis
Source: PLoS One. 2019 Aug 7;14(8):e0220804. doi: 10.1371/journal.pone.0220804 (PMC6685620; doi:10.1371/journal.pone.0220804)
Supplement: S2 Table — (XLS) [file pone.0220804.s008.xls]

## Sheet: S2 Table
S2 Table. Annotation of proteins present in the MDS plot through a batch BLASTp against the protein database of Staphylococcus aureus RF122.
Protein code	Annotation
Sau1269_60_60_13	2-dehydropantoate 2-reductase [Staphylococcus aureus]
Sau1364_154_154_6	2-dehydropantoate 2-reductase [Staphylococcus aureus]
Sau170_33_33_39	2-dehydropantoate 2-reductase [Staphylococcus aureus]
Sau302_254_254_2	2-dehydropantoate 2-reductase [Staphylococcus aureus]
N305|394329154	2-dehydropantoate 2-reductase [Staphylococcus aureus]
RF122_684049.1_2434	2-dehydropantoate 2-reductase [Staphylococcus aureus]
Sau302_382_382_3	2-oxoglutarate dehydrogenase E1 component [Staphylococcus aureus]
Sau1364_147_147_4	2,3-diaminopropionate biosynthesis protein SbnA [Staphylococcus aureus]
Sau1269_68_68_4	2',3'-cyclic-nucleotide 2'-phosphodiesterase [RF122]
Sau1364_216_216_8	2',3'-cyclic-nucleotide 2'-phosphodiesterase [RF122]
Sau302_138_138_2	2',3'-cyclic-nucleotide 2'-phosphodiesterase [RF122]
N305|394331026	2',3'-cyclic-nucleotide 2'-phosphodiesterase [RF122]
RF122_11382152.1_94	2',3'-cyclic-nucleotide 2'-phosphodiesterase [RF122]
Sau1269_3_3_22	3-hydroxyacyl-CoA dehydrogenase/enoyl-CoA hydratase family protein [Staphylococcus aureus]
Sau1364_103_103_20	3-hydroxyacyl-CoA dehydrogenase/enoyl-CoA hydratase family protein [Staphylococcus aureus]
Sau170_35_35_35	3-hydroxyacyl-CoA dehydrogenase/enoyl-CoA hydratase family protein [Staphylococcus aureus]
Sau302_137_137_7	3-hydroxyacyl-CoA dehydrogenase/enoyl-CoA hydratase family protein [Staphylococcus aureus]
N305|394331114	3-hydroxyacyl-CoA dehydrogenase/enoyl-CoA hydratase family protein [Staphylococcus aureus]
RF122_154520.1_184	3-hydroxyacyl-CoA dehydrogenase/enoyl-CoA hydratase family protein [Staphylococcus aureus]
Sau1269_3_3_24	3-ketoacyl-CoA transferase [RF122]
Sau302_137_137_9	3-ketoacyl-CoA transferase [RF122]
RF122_01154630.1_183	3-ketoacyl-CoA transferase [RF122]
Sau1269_5_5_68	4,4'-diaponeurosporenoate glycosyltransferase [Staphylococcus aureus]
Sau1364_136_136_17	4,4'-diaponeurosporenoate glycosyltransferase [Staphylococcus aureus]
Sau170_39_39_54	4,4'-diaponeurosporenoate glycosyltransferase [Staphylococcus aureus]
Sau170_39_39_55	4,4'-diaponeurosporenoate glycosyltransferase [Staphylococcus aureus]
Sau302_455_455_6	4,4'-diaponeurosporenoate glycosyltransferase [Staphylococcus aureus]
Sau302_455_455_7	4,4'-diaponeurosporenoate glycosyltransferase [Staphylococcus aureus]
N305|394330769	4,4'-diaponeurosporenoate glycosyltransferase [Staphylococcus aureus]
RF122_871714.1_2550	4,4'-diaponeurosporenoate glycosyltransferase [Staphylococcus aureus]
Sau1269_80_80_7	5'-nucleotidase, lipoprotein e(P4) family [Staphylococcus aureus]
Sau170_40_40_6	5'-nucleotidase, lipoprotein e(P4) family [Staphylococcus aureus]
Sau302_163_163_1	5'-nucleotidase, lipoprotein e(P4) family [Staphylococcus aureus]
N305|394331198	5'-nucleotidase, lipoprotein e(P4) family [Staphylococcus aureus]
RF122_01033892.1_261	5'-nucleotidase, lipoprotein e(P4) family [Staphylococcus aureus]
Sau1269_11_11_8	ABC transporter permease [Staphylococcus aureus]
Sau1269_11_11_9	ABC transporter permease [Staphylococcus aureus]
Sau1269_14_14_4	ABC transporter ATP-binding protein [Staphylococcus aureus]
Sau1269_14_14_5	ABC transporter permease [Staphylococcus aureus]
Sau1269_14_14_6	ABC transporter permease [Staphylococcus aureus]
Sau1269_19_19_4	ABC transporter substrate-binding protein [Staphylococcus aureus]
Sau1269_19_19_5	ABC transporter permease [Staphylococcus aureus]
Sau1269_21_21_20	ABC transporter permease [Staphylococcus aureus]
Sau1269_22_22_118	ABC transporter ATP-binding protein [Staphylococcus aureus]
Sau1269_22_22_119	ABC transporter ATP-binding protein, partial [Staphylococcus aureus]
Sau1269_22_22_27	ABC transporter permease [Staphylococcus aureus]
Sau1269_22_22_47	ABC transporter permease [Staphylococcus aureus]
Sau1269_26_26_30	ABC transporter permease [Staphylococcus aureus]
Sau1269_26_26_38	ABC transporter permease [Staphylococcus aureus]
Sau1269_28_28_19	ABC transporter permease [Staphylococcus aureus]
Sau1269_28_28_42	ABC transporter substrate-binding protein/permease [Staphylococcus aureus]
Sau1269_28_28_43	ABC transporter substrate-binding protein/permease [Staphylococcus aureus]
Sau1269_32_32_29	ABC transporter permease [Staphylococcus aureus]
Sau1269_3_3_49	ABC transporter permease [Staphylococcus aureus]
Sau1269_3_3_50	ABC transporter permease [Staphylococcus aureus]
Sau1269_38_38_29	ABC transporter protein [RF122]
Sau1269_40_40_16	ABC transporter permease [Staphylococcus aureus]
Sau1269_51_51_13	ABC transporter ATP-binding protein [Staphylococcus aureus]
Sau1269_51_51_53	ABC transporter ATP-binding protein/permease [Staphylococcus aureus]
Sau1269_5_5_10	ABC transporter permease [Staphylococcus aureus]
Sau1269_55_55_11	ABC transporter permease [Staphylococcus aureus]
Sau1269_55_55_12	ABC transporter permease [Staphylococcus aureus]
Sau1269_59_59_17	ABC transporter permease [Staphylococcus aureus]
Sau1269_63_63_19	ABC transporter ATP-binding protein [Staphylococcus aureus]
Sau1269_66_66_50	ABC transporter permease [Staphylococcus aureus]
Sau1269_74_74_13	ABC transporter permease [Staphylococcus aureus]
Sau1269_80_80_8	ABC transporter permease [Staphylococcus aureus]
Sau1364_109_109_28	ABC transporter ATP-binding protein/permease [Staphylococcus aureus]
Sau1364_112_112_27	ABC transporter ATP-binding protein [Staphylococcus aureus]
Sau1364_1_1_5	ABC transporter permease [Staphylococcus aureus]
Sau1364_1_1_6	ABC transporter substrate-binding protein [Staphylococcus aureus]
Sau1364_130_130_1	ABC transporter substrate-binding protein/permease [Staphylococcus aureus]
Sau1364_130_130_2	ABC transporter substrate-binding protein/permease [Staphylococcus aureus]
Sau1364_137_137_5	ABC transporter ATP-binding protein [Staphylococcus aureus]
Sau1364_154_154_8	ABC transporter permease [Staphylococcus aureus]
Sau1364_156_156_10	ABC transporter permease [Staphylococcus aureus]
Sau1364_166_166_7	ABC transporter permease [Staphylococcus aureus]
Sau1364_172_172_3	ABC transporter protein [RF122]
Sau1364_174_174_1	ABC transporter permease [Staphylococcus aureus]
Sau1364_174_174_2	ABC transporter permease [Staphylococcus aureus]
Sau1364_175_175_1	ABC transporter permease [Staphylococcus aureus]
Sau1364_18_18_19	ABC transporter permease [Staphylococcus aureus]
Sau1364_18_18_27	ABC transporter permease [Staphylococcus aureus]
Sau1364_212_212_3	ABC transporter permease [Staphylococcus aureus]
Sau1364_2_2_12	ABC transporter permease [Staphylococcus aureus]
Sau1364_2_2_13	ABC transporter permease [Staphylococcus aureus]
Sau1364_247_247_1	ABC transporter permease [Staphylococcus aureus]
Sau1364_47_47_14	ABC transporter permease [Staphylococcus aureus]
Sau1364_73_73_11	ABC transporter permease [Staphylococcus aureus]
Sau1364_73_73_12	ABC transporter permease [Staphylococcus aureus]
Sau1364_79_79_4	ABC transporter permease [Staphylococcus aureus]
Sau1364_81_81_4	ABC transporter permease [Staphylococcus aureus]
Sau1364_82_82_13	ABC transporter permease [Staphylococcus aureus]
Sau1364_88_88_2	ABC transporter permease [Staphylococcus aureus]
Sau1364_90_90_14	ABC transporter ATP-binding protein [Staphylococcus aureus]
Sau1364_90_90_15	ABC transporter ATP-binding protein, partial [Staphylococcus aureus]
Sau1364_93_93_5	ABC transporter permease [Staphylococcus aureus]
Sau1364_93_93_6	ABC transporter permease [Staphylococcus aureus]
Sau1364_97_97_2	ABC transporter permease [Staphylococcus aureus]
Sau1364_98_98_4	ABC transporter permease [Staphylococcus aureus]
Sau170_108_108_1	ABC transporter substrate-binding protein/permease [Staphylococcus aureus]
Sau170_109_109_14	ABC transporter permease [Staphylococcus aureus]
Sau170_12_12_2	ABC transporter permease [Staphylococcus aureus]
Sau170_125_125_4	ABC transporter permease [Staphylococcus aureus]
Sau170_140_140_3	ABC transporter ATP-binding protein [Staphylococcus aureus]
Sau170_142_142_21	ABC transporter protein [RF122]
Sau170_15_15_15	ABC transporter permease [Staphylococcus aureus]
Sau170_15_15_7	ABC transporter permease [Staphylococcus aureus]
Sau170_16_16_3	ABC transporter ATP-binding protein/permease [Staphylococcus aureus]
Sau170_16_16_44	ABC transporter ATP-binding protein [Staphylococcus aureus]
Sau170_32_32_19	ABC transporter permease [Staphylococcus aureus]
Sau170_33_33_15	ABC transporter permease [Staphylococcus aureus]
Sau170_33_33_16	ABC transporter permease [Staphylococcus aureus]
Sau170_33_33_37	ABC transporter permease [Staphylococcus aureus]
Sau170_39_39_4	ABC transporter permease [Staphylococcus aureus]
Sau170_40_40_7	ABC transporter permease [Staphylococcus aureus]
Sau170_47_47_8	ABC transporter permease [Staphylococcus aureus]
Sau170_69_69_31	ABC transporter permease [Staphylococcus aureus]
Sau170_69_69_32	ABC transporter permease [Staphylococcus aureus]
Sau170_75_75_10	ABC transporter permease [Staphylococcus aureus]
Sau170_7_7_27	ABC transporter substrate-binding protein [Staphylococcus aureus]
Sau170_7_7_28	ABC transporter permease [Staphylococcus aureus]
Sau170_7_7_57	ABC transporter permease [Staphylococcus aureus]
Sau170_7_7_58	ABC transporter permease [Staphylococcus aureus]
Sau170_80_80_26	ABC transporter permease [Staphylococcus aureus]
Sau170_86_86_3	ABC transporter permease [Staphylococcus aureus]
Sau170_86_86_4	ABC transporter permease [Staphylococcus aureus]
Sau170_91_91_22	ABC transporter permease [Staphylococcus aureus]
Sau170_96_96_10	ABC transporter ATP-binding protein [Staphylococcus aureus]
Sau170_96_96_11	ABC transporter ATP-binding protein, partial [Staphylococcus aureus]
Sau302_100_100_1	ABC transporter permease [Staphylococcus aureus]
Sau302_129_129_19	ABC transporter permease [Staphylococcus aureus]
Sau302_134_134_1	ABC transporter ATP-binding protein, partial [Staphylococcus aureus]
Sau302_134_134_2	ABC transporter ATP-binding protein [Staphylococcus aureus]
Sau302_144_144_7	ABC transporter permease [Staphylococcus aureus]
Sau302_154_154_18	ABC transporter substrate-binding protein/permease [Staphylococcus aureus]
Sau302_163_163_2	ABC transporter permease [Staphylococcus aureus]
Sau302_172_172_17	ABC transporter permease [Staphylococcus aureus]
Sau302_18_18_3	ABC transporter substrate-binding protein [Staphylococcus aureus]
Sau302_18_18_4	ABC transporter permease [Staphylococcus aureus]
Sau302_207_207_1	ABC transporter permease [Staphylococcus aureus]
Sau302_261_261_2	ABC transporter ATP-binding protein [Staphylococcus aureus]
Sau302_28_28_4	ABC transporter permease [Staphylococcus aureus]
Sau302_28_28_5	ABC transporter permease [Staphylococcus aureus]
Sau302_288_288_3	ABC transporter permease [Staphylococcus aureus]
Sau302_304_304_17	ABC transporter protein [RF122]
Sau302_324_324_7	ABC transporter permease [Staphylococcus aureus]
Sau302_377_377_10	ABC transporter ATP-binding protein/permease [Staphylococcus aureus]
Sau302_39_39_11	ABC transporter permease [Staphylococcus aureus]
Sau302_39_39_12	ABC transporter permease [Staphylococcus aureus]
Sau302_428_428_11	ABC transporter permease [Staphylococcus aureus]
Sau302_46_46_1	ABC transporter permease [Staphylococcus aureus]
Sau302_46_46_22	ABC transporter permease [Staphylococcus aureus]
Sau302_46_46_23	ABC transporter permease [Staphylococcus aureus]
Sau302_471_471_3	ABC transporter permease [Staphylococcus aureus]
Sau302_471_471_4	ABC transporter permease [Staphylococcus aureus]
Sau302_475_475_1	ABC transporter permease [Staphylococcus aureus]
Sau302_510_510_2	ABC transporter permease [Staphylococcus aureus]
Sau302_565_565_2	ABC transporter permease [Staphylococcus aureus]
Sau302_80_80_3	ABC transporter permease [Staphylococcus aureus]
Sau302_88_88_8	ABC transporter ATP-binding protein [Staphylococcus aureus]
Sau302_97_97_1	ABC transporter permease [Staphylococcus aureus]
Sau302_98_98_7	ABC transporter permease [Staphylococcus aureus]
N305|394329130	ABC transporter permease [Staphylococcus aureus]
N305|394329131	ABC transporter permease [Staphylococcus aureus]
N305|394329152	ABC transporter permease [Staphylococcus aureus]
N305|394329Sau170	ABC transporter ATP-binding protein, partial [Staphylococcus aureus]
N305|394329171	ABC transporter ATP-binding protein [Staphylococcus aureus]
N305|394329232	ABC transporter permease [Staphylococcus aureus]
N305|394329390	ABC transporter ATP-binding protein [Staphylococcus aureus]
N305|394329784	ABC transporter permease [Staphylococcus aureus]
N305|394329785	ABC transporter permease [Staphylococcus aureus]
N305|394330123	ABC transporter permease [Staphylococcus aureus]
N305|394330143	ABC transporter permease [Staphylococcus aureus]
N305|394330326	ABC transporter ATP-binding protein [Staphylococcus aureus]
N305|394330370	ABC transporter ATP-binding protein/permease [Staphylococcus aureus]
N305|394330421	ABC transporter permease [Staphylococcus aureus]
N305|394330505	ABC transporter permease [Staphylococcus aureus]
N305|394330585	ABC transporter permease [Staphylococcus aureus]
N305|394330593	ABC transporter permease [Staphylococcus aureus]
N305|394330719	ABC transporter permease [Staphylococcus aureus]
N305|394330835	ABC transporter permease [Staphylococcus aureus]
N305|394331053	ABC transporter substrate-binding protein [Staphylococcus aureus]
N305|394331054	ABC transporter permease [Staphylococcus aureus]
N305|394331086	ABC transporter permease [Staphylococcus aureus]
N305|394331087	ABC transporter permease [Staphylococcus aureus]
N305|394331163	ABC transporter permease [Staphylococcus aureus]
N305|394331164	ABC transporter permease [Staphylococcus aureus]
N305|394331200	ABC transporter permease [Staphylococcus aureus]
N305|394331363	ABC transporter permease [Staphylococcus aureus]
N305|394331387	ABC transporter substrate-binding protein/permease [Staphylococcus aureus]
N305|394331411	ABC transporter permease [Staphylococcus aureus]
N305|39433Sau1708	ABC transporter protein [RF122]
RF122_01245761.1_1857	ABC transporter permease [Staphylococcus aureus]
RF122_11382221.1_721	ABC transporter permease [Staphylococcus aureus]
RF122_11382232.1_899	ABC transporter permease [Staphylococcus aureus]
RF122_11382382.1_2416	ABC transporter ATP-binding protein, partial [Staphylococcus aureus]
RF122_197553.1_122	ABC transporter permease [Staphylococcus aureus]
RF122_234062.1_900	ABC transporter permease [Staphylococcus aureus]
RF122_240098.1_157	ABC transporter permease [Staphylococcus aureus]
RF122_398942.1_2436	ABC transporter permease [Staphylococcus aureus]
RF122_42852861.1_156	ABC transporter permease [Staphylococcus aureus]
RF122_467999.1_433	ABC transporter permease [Staphylococcus aureus]
RF122_469942.1_1309	ABC transporter permease [Staphylococcus aureus]
RF122_472233.1_2458	ABC transporter permease [Staphylococcus aureus]
RF122_477935.1_263	ABC transporter permease [Staphylococcus aureus]
RF122_520234.1_810	ABC transporter permease [Staphylococcus aureus]
RF122_521530.1_894	ABC transporter permease [Staphylococcus aureus]
RF122_535844.1_1893	ABC transporter ATP-binding protein [Staphylococcus aureus]
RF122_536967.1_2498	ABC transporter permease [Staphylococcus aureus]
RF122_548690.1_2322	ABC transporter permease [Staphylococcus aureus]
RF122_548931.1_1308	ABC transporter permease [Staphylococcus aureus]
RF122_584767.1_2457	ABC transporter permease [Staphylococcus aureus]
RF122_608681.1_1453	ABC transporter permease [Staphylococcus aureus]
RF122_649895.1_1880	ABC transporter substrate-binding protein/permease [Staphylococcus aureus]
RF122_737167.1_669	ABC transporter ATP-binding protein/permease [Staphylococcus aureus]
RF122_761403.1_2343	ABC transporter permease [Staphylococcus aureus]
RF122_776727.1_2617	ABC transporter permease [Staphylococcus aureus]
RF122_806126.1_233	ABC transporter permease [Staphylococcus aureus]
RF122_817958.1_626	ABC transporter ATP-binding protein [Staphylococcus aureus]
RF122_826664.1_121	ABC transporter substrate-binding protein [Staphylococcus aureus]
RF122_848766.1_234	ABC transporter permease [Staphylococcus aureus]
RF122_872389.1_1013	ABC transporter permease [Staphylococcus aureus]
Sau1269_13_13_11	ABC-2 transporter permease [Staphylococcus aureus]
Sau1364_60_60_10	ABC-2 transporter permease [Staphylococcus aureus]
Sau170_11_11_5	ABC-2 transporter permease [Staphylococcus aureus]
Sau302_111_111_5	ABC-2 transporter permease [Staphylococcus aureus]
N305|394331248	ABC-2 transporter permease [Staphylococcus aureus]
RF122_677720.1_320	ABC-2 transporter permease [Staphylococcus aureus]
Sau1269_14_14_13	AbgT family transporter [Staphylococcus aureus]
Sau1364_73_73_20	AbgT family transporter [Staphylococcus aureus]
Sau1364_73_73_21	AbgT family transporter [Staphylococcus aureus]
Sau170_33_33_6	AbgT family transporter [Staphylococcus aureus]
Sau170_33_33_7	AbgT family transporter [Staphylococcus aureus]
Sau302_46_46_30	AbgT family transporter [Staphylococcus aureus]
Sau302_46_46_31	AbgT family transporter [Staphylococcus aureus]
N305|394329123	AbgT family transporter [Staphylococcus aureus]
RF122_202033.1_2465	AbgT family transporter [Staphylococcus aureus]
Sau1269_7_7_55	AbrB family transcriptional regulator [Staphylococcus aureus]
Sau1364_9_9_16	AbrB family transcriptional regulator [Staphylococcus aureus]
Sau170_44_44_78	AbrB family transcriptional regulator [Staphylococcus aureus]
Sau302_233_233_7	AbrB family transcriptional regulator [Staphylococcus aureus]
N305|394331606	AbrB family transcriptional regulator [Staphylococcus aureus]
RF122_177996.1_1604	AbrB family transcriptional regulator [Staphylococcus aureus]
Sau1269_31_31_35	accessory gene regulator AgrB [Staphylococcus aureus]
Sau1364_151_151_1	accessory Sec system protein Asp3 [Staphylococcus aureus]
Sau1364_217_217_3	accessory gene regulator AgrB [Staphylococcus aureus]
Sau170_117_117_3	accessory gene regulator AgrB [Staphylococcus aureus]
Sau302_535_535_1	accessory gene regulator AgrB [Staphylococcus aureus]
N305|394329277	accessory gene regulator AgrB [Staphylococcus aureus]
RF122_01105699.1_2009	accessory gene regulator AgrB [Staphylococcus aureus]
Sau1269_7_7_120	acetate--CoA ligase [Staphylococcus aureus]
Sau1364_230_230_4	acetate--CoA ligase [Staphylococcus aureus]
Sau170_53_53_3	acetate--CoA ligase [Staphylococcus aureus]
Sau302_407_407_2	acetate--CoA ligase [Staphylococcus aureus]
N305|394331536	acetate--CoA ligase [Staphylococcus aureus]
RF122_862079.1_1680	acetate--CoA ligase [Staphylococcus aureus]
Sau1269_26_26_50	acetyltransferase [Staphylococcus aureus]
Sau1269_5_5_64	acetyltransferase [Staphylococcus aureus]
Sau1364_183_183_1	acetyltransferase [Staphylococcus aureus]
Sau1364_59_59_1	acetyltransferase [Staphylococcus aureus]
Sau170_172_172_1	acetyltransferase [Staphylococcus aureus]
Sau170_39_39_59	acetyltransferase [Staphylococcus aureus]
Sau170_89_89_1	acetyltransferase [Staphylococcus aureus]
Sau302_21_21_1	acetyltransferase [Staphylococcus aureus]
Sau302_212_212_1	acetyltransferase [Staphylococcus aureus]
Sau302_395_395_1	acetyltransferase [Staphylococcus aureus]
N305|394330572	acetyltransferase [Staphylococcus aureus]
N305|394330773	acetyltransferase [Staphylococcus aureus]
RF122_379823.1_2554	acetyltransferase [Staphylococcus aureus]
Sau1269_26_26_12	alanine:cation symporter family protein [Staphylococcus aureus]
Sau1269_41_41_20	alanine:cation symporter family protein [Staphylococcus aureus]
Sau1364_155_155_7	alanine:cation symporter family protein [Staphylococcus aureus]
Sau1364_234_234_3	alanine:cation symporter family protein [Staphylococcus aureus]
Sau170_69_69_7	alanine:cation symporter family protein [Staphylococcus aureus]
Sau302_418_418_3	alanine:cation symporter family protein [Staphylococcus aureus]
Sau302_419_419_2	alanine:cation symporter family protein [Staphylococcus aureus]
N305|394329760	alanine:cation symporter family protein [Staphylococcus aureus]
N305|394330611	alanine:cation symporter family protein [Staphylococcus aureus]
RF122_570696.1_920	alanine:cation symporter family protein [Staphylococcus aureus]
RF122_651165.1_1283	alanine:cation symporter family protein [Staphylococcus aureus]
Sau1269_5_5_5	alkaline phosphatase [Staphylococcus aureus]
Sau1269_7_7_80	alkaline phosphatase synthesis sensor protein [RF122]
Sau1364_156_156_5	alkaline phosphatase [Staphylococcus aureus]
Sau1364_202_202_11	alkaline phosphatase synthesis sensor protein [RF122]
Sau170_136_136_7	alkaline phosphatase synthesis sensor protein [RF122]
Sau170_75_75_5	alkaline phosphatase [Staphylococcus aureus]
Sau302_359_359_5	alkaline phosphatase [Staphylococcus aureus]
Sau302_396_396_1	alkaline phosphatase synthesis sensor protein [RF122]
N305|394330841	alkaline phosphatase [Staphylococcus aureus]
RF122_953751.1_2623	alkaline phosphatase [Staphylococcus aureus]
RF122_975245.1_1633	alkaline phosphatase synthesis sensor protein [RF122]
Sau1269_27_27_20	alpha/beta hydrolase [Staphylococcus aureus]
Sau1269_50_50_69	alpha/beta hydrolase [Staphylococcus aureus]
Sau1364_140_140_13	alpha/beta hydrolase [Staphylococcus aureus]
Sau1364_44_44_1	alpha/beta hydrolase [Staphylococcus aureus]
Sau170_18_18_20	alpha/beta hydrolase [Staphylococcus aureus]
Sau170_45_45_1	alpha/beta hydrolase [Staphylococcus aureus]
Sau302_238_238_8	alpha/beta hydrolase [Staphylococcus aureus]
Sau302_286_286_4	alpha/beta hydrolase [Staphylococcus aureus]
N305|394329973	alpha/beta hydrolase [Staphylococcus aureus]
N305|394331504	alpha/beta hydrolase [Staphylococcus aureus]
RF122_11382357.1_2168	alpha/beta hydrolase [Staphylococcus aureus]
RF122_266087.1_1712	alpha/beta hydrolase [Staphylococcus aureus]
Sau1269_43_43_32	amidase domain-containing protein [Staphylococcus aureus]
Sau1364_151_151_7	amidase domain-containing protein [Staphylococcus aureus]
Sau170_71_71_1	amidase domain-containing protein [Staphylococcus aureus]
Sau302_118_118_12	amidase domain-containing protein [Staphylococcus aureus]
N305|394330859	amidase domain-containing protein [Staphylococcus aureus]
RF122_01125613.1_2641	amidase domain-containing protein [Staphylococcus aureus]
Sau1269_22_22_101	amino acid ABC transporter permease [Staphylococcus aureus]
Sau1269_22_22_4	amino acid permease [Staphylococcus aureus]
Sau1269_23_23_16	amino acid permease [Staphylococcus aureus]
Sau1269_49_49_30	amino acid transporter [Staphylococcus aureus]
Sau1269_51_51_54	amino acid ABC transporter ATP-binding/permease protein [Staphylococcus aureus]
Sau1269_60_60_8	amino acid permease [Staphylococcus aureus]
Sau1269_7_7_70	amino acid permease [Staphylococcus aureus]
Sau1269_7_7_84	amino acid permease [Staphylococcus aureus]
Sau1364_109_109_27	amino acid ABC transporter ATP-binding/permease protein [Staphylococcus aureus]
Sau1364_141_141_23	amino acid ABC transporter permease [Staphylococcus aureus]
Sau1364_145_145_19	amino acid permease [Staphylococcus aureus]
Sau1364_246_246_6	amino acid permease [Staphylococcus aureus]
Sau1364_275_275_1	amino acid permease [Staphylococcus aureus]
Sau1364_83_83_14	amino acid permease [Staphylococcus aureus]
Sau1364_9_9_1	amino acid permease [Staphylococcus aureus]
Sau170_136_136_3	amino acid permease [Staphylococcus aureus]
Sau170_16_16_2	amino acid ABC transporter ATP-binding/permease protein [Staphylococcus aureus]
Sau170_186_186_1	amino acid transporter [Staphylococcus aureus]
Sau170_26_26_5	amino acid permease [Staphylococcus aureus]
Sau170_33_33_44	amino acid permease [Staphylococcus aureus]
Sau170_34_34_18	amino acid permease [Staphylococcus aureus]
Sau170_44_44_93	amino acid permease [Staphylococcus aureus]
Sau170_81_81_32	amino acid ABC transporter permease [Staphylococcus aureus]
Sau302_203_203_5	amino acid ABC transporter permease [Staphylococcus aureus]
Sau302_226_226_1	amino acid permease [Staphylococcus aureus]
Sau302_273_273_6	amino acid permease [Staphylococcus aureus]
Sau302_377_377_11	amino acid ABC transporter ATP-binding/permease protein [Staphylococcus aureus]
Sau302_415_415_1	amino acid transporter [Staphylococcus aureus]
Sau302_416_416_2	amino acid transporter [Staphylococcus aureus]
Sau302_500_500_1	amino acid permease [Staphylococcus aureus]
Sau302_550_550_1	amino acid permease [Staphylococcus aureus]
Sau302_559_559_1	amino acid permease [Staphylococcus aureus]
N305|394329160	amino acid permease [Staphylococcus aureus]
N305|394329188	amino acid ABC transporter permease [Staphylococcus aureus]
N305|394329734	amino acid permease [Staphylococcus aureus]
N305|394330097	amino acid permease [Staphylococcus aureus]
N305|394330371	amino acid ABC transporter ATP-binding/permease protein [Staphylococcus aureus]
N305|394330491	amino acid transporter [Staphylococcus aureus]
N305|394331577	amino acid permease [Staphylococcus aureus]
N305|394331591	amino acid permease [Staphylococcus aureus]
RF122_101540.1_2426	amino acid permease [Staphylococcus aureus]
RF122_255566.1_797	amino acid transporter [Staphylococcus aureus]
RF122_389961.1_1258	amino acid permease [Staphylococcus aureus]
RF122_429666.1_2297	amino acid permease [Staphylococcus aureus]
RF122_479577.1_2397	amino acid ABC transporter permease [Staphylococcus aureus]
RF122_49148.1_1622	amino acid permease [Staphylococcus aureus]
RF122_818528.1_1638	amino acid permease [Staphylococcus aureus]
RF122_857611.1_670	amino acid ABC transporter ATP-binding/permease protein [Staphylococcus aureus]
Sau1364_63_63_17	aminotransferase class V-fold PLP-dependent enzyme [Staphylococcus aureus]
Sau1269_31_31_42	ammonium transporter [Staphylococcus aureus]
Sau1364_113_113_6	ammonium transporter [Staphylococcus aureus]
Sau170_117_117_10	ammonium transporter [Staphylococcus aureus]
Sau302_184_184_3	ammonium transporter [Staphylococcus aureus]
N305|394329270	ammonium transporter [Staphylococcus aureus]
RF122_01052282.1_2017	ammonium transporter [Staphylococcus aureus]
Sau1269_2_2_64	anion permease [Staphylococcus aureus]
Sau1364_17_17_28	anion permease [Staphylococcus aureus]
Sau170_1_1_24	anion permease [Staphylococcus aureus]
Sau302_190_190_1	anion permease [Staphylococcus aureus]
N305|394330909	anion permease [Staphylococcus aureus]
RF122_432346.1_2694	anion permease [Staphylococcus aureus]
Sau1269_46_46_44	APC family permease [Staphylococcus aureus]
Sau1269_59_59_12	APC family permease [Staphylococcus aureus]
Sau1269_60_60_10	APC family permease [Staphylococcus aureus]
Sau1364_154_154_13	APC family permease [Staphylococcus aureus]
Sau1364_154_154_2	APC family permease [Staphylococcus aureus]
Sau1364_30_30_6	APC family permease [Staphylococcus aureus]
Sau1364_30_30_7	APC family permease [Staphylococcus aureus]
Sau170_33_33_32	APC family permease [Staphylococcus aureus]
Sau170_33_33_42	APC family permease [Staphylococcus aureus]
Sau170_62_62_10	APC family permease [Staphylococcus aureus]
Sau302_194_194_5	APC family permease [Staphylococcus aureus]
Sau302_194_194_6	APC family permease [Staphylococcus aureus]
Sau302_46_46_6	APC family permease [Staphylococcus aureus]
Sau302_560_560_1	APC family permease [Staphylococcus aureus]
N305|394329146	APC family permease [Staphylococcus aureus]
N305|394329157	APC family permease [Staphylococcus aureus]
N305|3943Sau30265	APC family permease [Staphylococcus aureus]
RF122_01030698.1_2442	APC family permease [Staphylococcus aureus]
RF122_412509.1_562	APC family permease [Staphylococcus aureus]
RF122_483055.1_2429	APC family permease [Staphylococcus aureus]
Sau1269_43_43_44	arginine-ornithine antiporter [Staphylococcus aureus]
Sau1364_190_190_8	arginine-ornithine antiporter [Staphylococcus aureus]
Sau170_98_98_5	arginine-ornithine antiporter [Staphylococcus aureus]
Sau302_531_531_3	arginine-ornithine antiporter [Staphylococcus aureus]
N305|394330848	arginine-ornithine antiporter [Staphylococcus aureus]
RF122_01005848.1_2629	arginine-ornithine antiporter [Staphylococcus aureus]
Sau1269_38_38_69	aromatic acid exporter family protein [Staphylococcus aureus]
Sau1364_25_25_37	aromatic acid exporter family protein [Staphylococcus aureus]
Sau170_73_73_21	aromatic acid exporter family protein [Staphylococcus aureus]
Sau302_237_237_2	aromatic acid exporter family protein [Staphylococcus aureus]
N305|394329923	aromatic acid exporter family protein [Staphylococcus aureus]
RF122_916197.1_1459	aromatic acid exporter family protein [Staphylococcus aureus]
RF122_163238.1_1722	arsenate reductase (thioredoxin) [Staphylococcus aureus]
Sau1269_27_27_12	arsenic transporter [Staphylococcus aureus]
Sau1364_276_276_1	arsenic transporter [Staphylococcus aureus]
Sau170_106_106_2	arsenic transporter [Staphylococcus aureus]
Sau302_107_107_3	arsenic transporter [Staphylococcus aureus]
N305|394331495	arsenic transporter [Staphylococcus aureus]
RF122_989109.1_1721	arsenic transporter [Staphylococcus aureus]
Sau1269_44_44_7	ATP-dependent metallopeptidase FtsH/Yme1/Tma family protein [Staphylococcus aureus]
Sau1364_61_61_8	ATP-dependent metallopeptidase FtsH/Yme1/Tma family protein [Staphylococcus aureus]
Sau170_100_100_7	ATP-dependent metallopeptidase FtsH/Yme1/Tma family protein [Staphylococcus aureus]
Sau302_322_322_8	ATP-dependent metallopeptidase FtsH/Yme1/Tma family protein [Staphylococcus aureus]
N305|394329093	ATP-dependent metallopeptidase FtsH/Yme1/Tma family protein [Staphylococcus aureus]
RF122_01167896.1_486	ATP-dependent metallopeptidase FtsH/Yme1/Tma family protein [Staphylococcus aureus]
Sau1364_11_11_11	autolysin [RF122]
Sau170_54_54_23	autolysin [RF122]
Sau302_421_421_2	autolysin [RF122]
N305|394330651	autolysin [RF122]
RF122_01074505.1_963	autolysin [RF122]
Sau1269_40_40_18	autolysin/adhesin Aaa [Staphylococcus aureus]
Sau1364_166_166_9	autolysin/adhesin Aaa [Staphylococcus aureus]
Sau170_32_32_21	autolysin/adhesin Aaa [Staphylococcus aureus]
Sau302_172_172_19	autolysin/adhesin Aaa [Staphylococcus aureus]
Sau302_172_172_19	autolysin/adhesin Aaa [Staphylococcus aureus]
N305|394331365	autolysin/adhesin Aaa [Staphylococcus aureus]
RF122_01Sau170266.1_435	autolysin/adhesin Aaa [Staphylococcus aureus]
Sau1269_2_2_36	AzlC family ABC transporter permease [Staphylococcus aureus]
Sau1364_119_119_4	AzlC family ABC transporter permease [Staphylococcus aureus]
Sau170_1_1_53	AzlC family ABC transporter permease [Staphylococcus aureus]
Sau302_17_17_8	AzlC family ABC transporter permease [Staphylococcus aureus]
N305|394330942	AzlC family ABC transporter permease [Staphylococcus aureus]
RF122_207103.1_10	AzlC family ABC transporter permease [Staphylococcus aureus]
Sau1269_72_72_7	bacteriocin-associated integral membrane family protein [Staphylococcus aureus]
Sau1269_72_72_8	bacteriocin-associated integral membrane family protein [Staphylococcus aureus]
Sau1364_109_109_59	bacteriocin-associated integral membrane family protein [Staphylococcus aureus]
Sau170_54_54_43	bacteriocin-associated integral membrane family protein [Staphylococcus aureus]
Sau302_277_277_1	bacteriocin-associated integral membrane family protein [Staphylococcus aureus]
Sau302_277_277_2	bacteriocin-associated integral membrane family protein [Staphylococcus aureus]
N305|394330629	bacteriocin-associated integral membrane family protein [Staphylococcus aureus]
RF122_870792.1_939	bacteriocin-associated integral membrane family protein [Staphylococcus aureus]
Sau1269_23_23_1	BCCT family transporter [Staphylococcus aureus]
Sau1269_50_50_72	BCCT family transporter [Staphylococcus aureus]
Sau1269_5_5_17	BCCT family transporter [Staphylococcus aureus]
Sau1364_140_140_10	BCCT family transporter [Staphylococcus aureus]
Sau1364_184_184_1	BCCT family transporter [Staphylococcus aureus]
Sau1364_284_284_1	BCCT family transporter [Staphylococcus aureus]
Sau1364_64_64_1	BCCT family transporter [Staphylococcus aureus]
Sau170_18_18_17	BCCT family transporter [Staphylococcus aureus]
Sau170_34_34_1	BCCT family transporter [Staphylococcus aureus]
Sau170_39_39_106	BCCT family transporter [Staphylococcus aureus]
Sau302_143_143_1	BCCT family transporter [Staphylococcus aureus]
Sau302_Sau170_Sau170_1	BCCT family transporter [Staphylococcus aureus]
Sau302_286_286_1	BCCT family transporter [Staphylococcus aureus]
N305|394329750	BCCT family transporter [Staphylococcus aureus]
N305|394329969	BCCT family transporter [Staphylococcus aureus]
N305|394330824	BCCT family transporter [Staphylococcus aureus]
RF122_01088974.1_1275	BCCT family transporter [Staphylococcus aureus]
RF122_711875.1_2604	BCCT family transporter [Staphylococcus aureus]
RF122_792324.1_2165	BCCT family transporter [Staphylococcus aureus]
Sau1269_28_28_10	beta-channel forming cytolysin [Staphylococcus aureus]
Sau1269_28_28_11	beta-channel forming cytolysin [Staphylococcus aureus]
Sau1364_105_105_1	beta-channel forming cytolysin [Staphylococcus aureus]
Sau1364_105_105_2	beta-channel forming cytolysin [Staphylococcus aureus]
Sau1364_90_90_5	beta-channel forming cytolysin [Staphylococcus aureus]
Sau170_30_30_6	beta-channel forming cytolysin [Staphylococcus aureus]
Sau170_30_30_7	beta-channel forming cytolysin [Staphylococcus aureus]
Sau302_509_509_1	beta-channel forming cytolysin [Staphylococcus aureus]
Sau302_58_58_5	beta-channel forming cytolysin [Staphylococcus aureus]
Sau302_58_58_6	beta-channel forming cytolysin [Staphylococcus aureus]
N305|394331425	beta-channel forming cytolysin [Staphylococcus aureus]
N305|394331426	beta-channel forming cytolysin [Staphylococcus aureus]
RF122_473600.1_1776	beta-channel forming cytolysin [Staphylococcus aureus]
RF122_782469.1_1775	beta-channel forming cytolysin [Staphylococcus aureus]
Sau1269_22_22_109	bi-component gamma-hemolysin HlgAB subunit A [Staphylococcus aureus]
Sau1269_22_22_110	bi-component gamma-hemolysin HlgCB subunit C [Staphylococcus aureus]
Sau1269_31_31_18	bi-component leukocidin LukGH subunit G [Staphylococcus aureus]
Sau1269_31_31_19	bi-component leukocidin LukGH subunit H [Staphylococcus aureus]
Sau1364_124_124_1	bi-component gamma-hemolysin HlgAB subunit A [Staphylococcus aureus]
Sau1364_48_48_10	bi-component leukocidin LukGH subunit H [Staphylococcus aureus]
Sau1364_48_48_9	bi-component leukocidin LukGH subunit G [Staphylococcus aureus]
Sau1364_90_90_1	bi-component gamma-hemolysin HlgAB subunit A [Staphylococcus aureus]
Sau1364_90_90_2	bi-component gamma-hemolysin HlgAB subunit A [Staphylococcus aureus]
Sau1364_90_90_3	bi-component gamma-hemolysin HlgCB subunit C [Staphylococcus aureus]
Sau170_131_131_1	bi-component gamma-hemolysin HlgAB subunit A [Staphylococcus aureus]
Sau170_161_161_2	bi-component leukocidin LukGH subunit G [Staphylococcus aureus]
Sau170_161_161_3	bi-component leukocidin LukGH subunit H [Staphylococcus aureus]
Sau170_96_96_1	bi-component gamma-hemolysin HlgCB subunit C [Staphylococcus aureus]
Sau302_134_134_11	bi-component gamma-hemolysin HlgCB subunit C [Staphylococcus aureus]
Sau302_134_134_12	bi-component gamma-hemolysin HlgCB subunit C [Staphylococcus aureus]
Sau302_364_364_1	bi-component leukocidin LukGH subunit H [Staphylococcus aureus]
Sau302_364_364_2	bi-component leukocidin LukGH subunit G [Staphylococcus aureus]
N305|394329179	bi-component gamma-hemolysin HlgCB subunit C [Staphylococcus aureus]
N305|394329180	bi-component gamma-hemolysin HlgAB subunit A [Staphylococcus aureus]
N305|394329316	bi-component leukocidin LukGH subunit H [Staphylococcus aureus]
N305|394329317	bi-component leukocidin LukGH subunit G [Staphylococcus aureus]
RF122_476437.1_824	bi-component leukocidin LukMF' subunit M [Staphylococcus aureus]
RF122_594524.1_2404	bi-component gamma-hemolysin HlgAB subunit A [Staphylococcus aureus]
RF122_595399.1_1971	bi-component leukocidin LukGH subunit G [Staphylococcus aureus]
RF122_694885.1_825	bi-component leukocidin LukMF' subunit F' [Staphylococcus aureus]
RF122_791410.1_1972	bi-component leukocidin LukGH subunit H [Staphylococcus aureus]
RF122_916708.1_2405	bi-component gamma-hemolysin HlgCB subunit C [Staphylococcus aureus]
Sau1269_25_25_16	bifunctional phosphopantothenoylcysteine decarboxylase/phosphopantothenate--cysteine ligase CoaBC [Staphylococcus aureus]
Sau1269_41_41_17	bifunctional lysylphosphatidylglycerol flippase/synthetase MprF [Staphylococcus aureus]
Sau1269_4_4_32	bifunctional hydroxymethylpyrimidine kinase/phosphomethylpyrimidine kinase [Staphylococcus aureus]
Sau1269_46_46_40	bifunctional hydroxymethylpyrimidine kinase/phosphomethylpyrimidine kinase [Staphylococcus aureus]
Sau1269_66_66_36	bifunctional metallophosphatase/5'-nucleotidase [Staphylococcus aureus]
Sau1364_106_106_12	bifunctional metallophosphatase/5'-nucleotidase [Staphylococcus aureus]
Sau1364_244_244_6	bifunctional lysylphosphatidylglycerol flippase/synthetase MprF [Staphylococcus aureus]
Sau1364_30_30_2	bifunctional hydroxymethylpyrimidine kinase/phosphomethylpyrimidine kinase [Staphylococcus aureus]
Sau1364_66_66_33	bifunctional hydroxymethylpyrimidine kinase/phosphomethylpyrimidine kinase [Staphylococcus aureus]
Sau1364_71_71_15	bifunctional phosphopantothenoylcysteine decarboxylase/phosphopantothenate--cysteine ligase CoaBC [Staphylococcus aureus]
Sau170_132_132_7	bifunctional phosphopantothenoylcysteine decarboxylase/phosphopantothenate--cysteine ligase CoaBC [Staphylococcus aureus]
Sau170_41_41_26	bifunctional hydroxymethylpyrimidine kinase/phosphomethylpyrimidine kinase [Staphylococcus aureus]
Sau170_62_62_6	bifunctional hydroxymethylpyrimidine kinase/phosphomethylpyrimidine kinase [Staphylococcus aureus]
Sau170_67_67_15	bifunctional metallophosphatase/5'-nucleotidase [Staphylococcus aureus]
Sau170_69_69_11	bifunctional lysylphosphatidylglycerol flippase/synthetase MprF [Staphylococcus aureus]
Sau302_115_115_4	bifunctional hydroxymethylpyrimidine kinase/phosphomethylpyrimidine kinase [Staphylococcus aureus]
Sau302_179_179_5	bifunctional metallophosphatase/5'-nucleotidase [Staphylococcus aureus]
Sau302_194_194_1	bifunctional hydroxymethylpyrimidine kinase/phosphomethylpyrimidine kinase [Staphylococcus aureus]
Sau302_449_449_4	bifunctional phosphopantothenoylcysteine decarboxylase/phosphopantothenate--cysteine ligase CoaBC [Staphylococcus aureus]
Sau302_67_67_15	bifunctional lysylphosphatidylglycerol flippase/synthetase MprF [Staphylococcus aureus]
N305|394329023	bifunctional hydroxymethylpyrimidine kinase/phosphomethylpyrimidine kinase [Staphylococcus aureus]
N305|394329487	bifunctional phosphopantothenoylcysteine decarboxylase/phosphopantothenate--cysteine ligase CoaBC [Staphylococcus aureus]
N305|394329764	bifunctional lysylphosphatidylglycerol flippase/synthetase MprF [Staphylococcus aureus]
N305|3943Sau30261	bifunctional hydroxymethylpyrimidine kinase/phosphomethylpyrimidine kinase [Staphylococcus aureus]
RF122_01071149.1_1287	bifunctional lysylphosphatidylglycerol flippase/synthetase MprF [Staphylococcus aureus]
RF122_01185466.1_558	bifunctional hydroxymethylpyrimidine kinase/phosphomethylpyrimidine kinase [Staphylococcus aureus]
RF122_01241242.1_832	bifunctional metallophosphatase/5'-nucleotidase [Staphylococcus aureus]
RF122_414188.1_931	bifunctional metallophosphatase/5'-nucleotidase [Staphylococcus aureus]
RF122_722Sau170.1_1131	bifunctional phosphopantothenoylcysteine decarboxylase/phosphopantothenate--cysteine ligase CoaBC [Staphylococcus aureus]
Sau1269_22_22_9	bile acid:sodium symporter family protein [Staphylococcus aureus]
Sau1364_145_145_14	bile acid:sodium symporter family protein [Staphylococcus aureus]
Sau170_26_26_10	bile acid:sodium symporter family protein [Staphylococcus aureus]
Sau302_306_306_5	bile acid:sodium symporter family protein [Staphylococcus aureus]
N305|394330102	bile acid:sodium symporter family protein [Staphylococcus aureus]
RF122_486825.1_2Sau302	bile acid:sodium symporter family protein [Staphylococcus aureus]
Sau1269_18_18_13	branched-chain amino acid transport system II carrier protein [Staphylococcus aureus]
Sau1269_19_19_17	branched-chain amino acid transport system II carrier protein [Staphylococcus aureus]
Sau1269_80_80_6	branched-chain amino acid transport system II carrier protein [Staphylococcus aureus]
Sau1364_89_89_7	branched-chain amino acid transport system II carrier protein [Staphylococcus aureus]
Sau1364_92_92_25	branched-chain amino acid transport system II carrier protein [Staphylococcus aureus]
Sau170_113_113_9	branched-chain amino acid transport system II carrier protein [Staphylococcus aureus]
Sau170_40_40_5	branched-chain amino acid transport system II carrier protein [Staphylococcus aureus]
Sau170_7_7_42	branched-chain amino acid transport system II carrier protein [Staphylococcus aureus]
Sau302_193_193_17	branched-chain amino acid transport system II carrier protein [Staphylococcus aureus]
Sau302_469_469_5	branched-chain amino acid transport system II carrier protein [Staphylococcus aureus]
Sau302_96_96_1	branched-chain amino acid transport system II carrier protein [Staphylococcus aureus]
N305|394329811	branched-chain amino acid transport system II carrier protein [Staphylococcus aureus]
N305|394331066	branched-chain amino acid transport system II carrier protein [Staphylococcus aureus]
N305|394331197	branched-chain amino acid transport system II carrier protein [Staphylococcus aureus]
RF122_01039263.1_1336	branched-chain amino acid transport system II carrier protein [Staphylococcus aureus]
RF122_728186.1_134	branched-chain amino acid transport system II carrier protein [Staphylococcus aureus]
RF122_745092.1_260	branched-chain amino acid transport system II carrier protein [Staphylococcus aureus]
N305|394331457	calcium-binding protein [Staphylococcus aureus]
Sau1269_87_87_6	CamS family sex pheromone protein [Staphylococcus aureus]
Sau1364_85_85_17	CamS family sex pheromone protein [Staphylococcus aureus]
Sau170_49_49_6	CamS family sex pheromone protein [Staphylococcus aureus]
Sau302_149_149_2	CamS family sex pheromone protein [Staphylococcus aureus]
N305|394329355	CamS family sex pheromone protein [Staphylococcus aureus]
RF122_831696.1_1930	CamS family sex pheromone protein [Staphylococcus aureus]
Sau1269_74_74_29	CAP domain-containing protein [Staphylococcus aureus]
Sau1364_117_117_20	CAP domain-containing protein [Staphylococcus aureus]
Sau170_38_38_10	CAP domain-containing protein [Staphylococcus aureus]
N305|394329215	CAP domain-containing protein [Staphylococcus aureus]
RF122_733404.1_1031	CAP domain-containing protein [Staphylococcus aureus]
Sau1269_43_43_7	capsular polysaccharide biosynthesis protein [RF122]
Sau1269_6_6_20	capsular polysaccharide biosynthesis protein Cap5A [Staphylococcus aureus]
Sau1364_72_72_1	capsular polysaccharide biosynthesis protein Cap5A [Staphylococcus aureus]
Sau1364_94_94_10	capsular polysaccharide biosynthesis protein [RF122]
Sau170_28_28_10	capsular polysaccharide biosynthesis protein [RF122]
Sau170_7_7_2	capsular polysaccharide biosynthesis protein Cap5A [Staphylococcus aureus]
Sau302_122_122_1	capsular polysaccharide biosynthesis protein [RF122]
Sau302_13_13_22	capsular polysaccharide biosynthesis protein Cap5A [Staphylococcus aureus]
N305|394330880	capsular polysaccharide biosynthesis protein [RF122]
N305|394331030	capsular polysaccharide biosynthesis protein Cap5A [Staphylococcus aureus]
RF122_446294.1_98	capsular polysaccharide biosynthesis protein Cap5A [Staphylococcus aureus]
N305|394330847	carbamate kinase [RF122]
Sau1269_23_23_31	cardiolipin synthase [Staphylococcus aureus]
Sau1269_4_4_27	cardiolipin synthase [Staphylococcus aureus]
Sau1364_226_226_1	cardiolipin synthase [Staphylococcus aureus]
Sau1364_66_66_28	cardiolipin synthase [Staphylococcus aureus]
Sau170_41_41_21	cardiolipin synthase [Staphylococcus aureus]
Sau170_90_90_2	cardiolipin synthase [Staphylococcus aureus]
Sau302_278_278_1	cardiolipin synthase [Staphylococcus aureus]
Sau302_488_488_2	cardiolipin synthase [Staphylococcus aureus]
N305|394329029	cardiolipin synthase [Staphylococcus aureus]
N305|394329719	cardiolipin synthase [Staphylococcus aureus]
RF122_571547.1_2066	cardiolipin synthase [Staphylococcus aureus]
RF122_672461.1_1246	cardiolipin synthase [Staphylococcus aureus]
Sau1269_7_7_123	catabolite control protein A [Staphylococcus aureus]
Sau1364_230_230_1	catabolite control protein A [Staphylococcus aureus]
Sau170_53_53_6	catabolite control protein A [Staphylococcus aureus]
Sau302_372_372_1	catabolite control protein A [Staphylococcus aureus]
N305|394331533	catabolite control protein A [Staphylococcus aureus]
RF122_219064.1_1683	catabolite control protein A [Staphylococcus aureus]
Sau1269_22_22_107	cation transporter [Staphylococcus aureus]
Sau1364_124_124_3	cation transporter [Staphylococcus aureus]
Sau170_131_131_3	cation transporter [Staphylococcus aureus]
Sau302_554_554_1	cation transporter [Staphylococcus aureus]
N305|394329183	cation transporter [Staphylococcus aureus]
RF122_19129.1_2402	cation transporter [Staphylococcus aureus]
Sau1269_86_86_10	CDF family zinc efflux transporter CzrB [Staphylococcus aureus]
Sau1364_80_80_5	CDF family zinc efflux transporter CzrB [Staphylococcus aureus]
Sau170_56_56_9	CDF family zinc efflux transporter CzrB [Staphylococcus aureus]
Sau302_267_267_6	CDF family zinc efflux transporter CzrB [Staphylococcus aureus]
N305|394328968	CDF family zinc efflux transporter CzrB [Staphylococcus aureus]
RF122_19736.1_2127	CDF family zinc efflux transporter CzrB [Staphylococcus aureus]
Sau1269_23_23_72	CDP-diacylglycerol--glycerol-3-phosphate 3-phosphatidyltransferase [Staphylococcus aureus]
Sau1364_221_221_10	CDP-diacylglycerol--glycerol-3-phosphate 3-phosphatidyltransferase [Staphylococcus aureus]
Sau170_5_5_10	CDP-diacylglycerol--glycerol-3-phosphate 3-phosphatidyltransferase [Staphylococcus aureus]
Sau302_319_319_3	CDP-diacylglycerol--glycerol-3-phosphate 3-phosphatidyltransferase [Staphylococcus aureus]
N305|394329625	CDP-diacylglycerol--glycerol-3-phosphate 3-phosphatidyltransferase [Staphylococcus aureus]
RF122_01025091.1_1205	CDP-diacylglycerol--glycerol-3-phosphate 3-phosphatidyltransferase [Staphylococcus aureus]
Sau1269_15_15_18	cell division protein FtsL [Staphylococcus aureus]
Sau1269_31_31_15	cell surface protein [RF122]
Sau1269_31_31_15	cell surface protein [RF122]
Sau1269_31_31_15	cell surface protein [RF122]
Sau1269_31_31_15	cell surface protein [RF122]
Sau1364_26_26_9	cell division protein FtsL [Staphylococcus aureus]
Sau1364_48_48_7	cell surface protein [RF122]
Sau1364_48_48_7	cell surface protein [RF122]
Sau1364_48_48_7	cell surface protein [RF122]
Sau1364_48_48_7	cell surface protein [RF122]
Sau170_57_57_8	cell division protein FtsL [Staphylococcus aureus]
Sau302_121_121_8	cell division protein FtsL [Staphylococcus aureus]
N305|394329319	cell surface protein [RF122]
N305|394329319	cell surface protein [RF122]
N305|394329319	cell surface protein [RF122]
N305|394329319	cell surface protein [RF122]
N305|394329319	cell surface protein [RF122]
N305|394329319	cell surface protein [RF122]
N305|394329453	cell division protein FtsL [Staphylococcus aureus]
RF122_257596.1_1098	cell division protein FtsL [Staphylococcus aureus]
Sau1269_43_43_30	cell-wall-anchored protein SasF [Staphylococcus aureus]
Sau1364_151_151_5	cell-wall-anchored protein SasF [Staphylococcus aureus]
Sau170_79_79_2	cell-wall-anchored protein SasF [Staphylococcus aureus]
Sau302_118_118_10	cell-wall-anchored protein SasF [Staphylococcus aureus]
N305|394330861	cell-wall-anchored protein SasF [Staphylococcus aureus]
RF122_01151889.1_2643	cell-wall-anchored protein SasF [Staphylococcus aureus]
Sau1269_74_74_4	cell-wall-binding lipoprotein [Staphylococcus aureus]
Sau1364_165_165_6	cell-wall-binding lipoprotein [Staphylococcus aureus]
Sau170_109_109_4	cell-wall-binding lipoprotein [Staphylococcus aureus]
Sau302_428_428_1	cell-wall-binding lipoprotein [Staphylococcus aureus]
N305|394329241	cell-wall-binding lipoprotein [Staphylococcus aureus]
RF122_668341.1_1004	cell-wall-binding lipoprotein [Staphylococcus aureus]
Sau1269_16_16_27	CHAP domain-containing protein [Staphylococcus aureus]
Sau1269_32_32_7	CHAP domain-containing protein [Staphylococcus aureus]
Sau1269_36_36_7	CHAP domain-containing protein [Staphylococcus aureus]
Sau1269_5_5_65	CHAP domain-containing protein [Staphylococcus aureus]
Sau1269_5_5_87	CHAP domain-containing protein [Staphylococcus aureus]
Sau1364_10_10_1	CHAP domain-containing protein [Staphylococcus aureus]
Sau1364_136_136_20	CHAP domain-containing protein [Staphylococcus aureus]
Sau1364_36_36_4	CHAP domain-containing protein [Staphylococcus aureus]
Sau1364_58_58_15	CHAP domain-containing protein [Staphylococcus aureus]
Sau170_114_114_33	CHAP domain-containing protein [Staphylococcus aureus]
Sau170_13_13_1	CHAP domain-containing protein [Staphylococcus aureus]
Sau170_27_27_1	CHAP domain-containing protein [Staphylococcus aureus]
Sau170_27_27_4	CHAP domain-containing protein [Staphylococcus aureus]
Sau170_39_39_33	CHAP domain-containing protein [Staphylococcus aureus]
Sau170_39_39_58	CHAP domain-containing protein [Staphylococcus aureus]
Sau170_67_67_1	CHAP domain-containing protein [Staphylococcus aureus]
Sau170_67_67_5	CHAP domain-containing protein [Staphylococcus aureus]
Sau170_83_83_7	CHAP domain-containing protein [Staphylococcus aureus]
Sau302_117_117_3	CHAP domain-containing protein [Staphylococcus aureus]
Sau302_156_156_1	CHAP domain-containing protein [Staphylococcus aureus]
Sau302_24_24_5	CHAP domain-containing protein [Staphylococcus aureus]
Sau302_24_24_8	CHAP domain-containing protein [Staphylococcus aureus]
Sau302_36_36_2	CHAP domain-containing protein [Staphylococcus aureus]
Sau302_455_455_11	CHAP domain-containing protein [Staphylococcus aureus]
Sau302_473_473_1	CHAP domain-containing protein [Staphylococcus aureus]
Sau302_567_567_1	CHAP domain-containing protein [Staphylococcus aureus]
N305|394329572	CHAP domain-containing protein [Staphylococcus aureus]
N305|394330076	CHAP domain-containing protein [Staphylococcus aureus]
N305|394330444	CHAP domain-containing protein [Staphylococcus aureus]
N305|394330749	CHAP domain-containing protein [Staphylococcus aureus]
N305|394330772	CHAP domain-containing protein [Staphylococcus aureus]
RF122_01148141.1_1787	CHAP domain-containing protein [Staphylococcus aureus]
RF122_455860.1_2529	CHAP domain-containing protein [Staphylococcus aureus]
RF122_524059.1_1790	CHAP domain-containing protein [Staphylococcus aureus]
RF122_717390.1_2275	CHAP domain-containing protein [Staphylococcus aureus]
RF122_725232.1_2553	CHAP domain-containing protein [Staphylococcus aureus]
RF122_749386.1_746	CHAP domain-containing protein [Staphylococcus aureus]
Sau1269_21_21_34	class A sortase SrtA [Staphylococcus aureus]
Sau1269_74_74_46	class B sortase [Staphylococcus aureus]
Sau1364_117_117_2	class B sortase [Staphylococcus aureus]
Sau1364_82_82_2	class A sortase SrtA [Staphylococcus aureus]
Sau170_38_38_26	class B sortase [Staphylococcus aureus]
Sau170_39_39_16	class A sortase SrtA [Staphylococcus aureus]
Sau302_260_260_2	class A sortase SrtA [Staphylococcus aureus]
Sau302_454_454_2	class B sortase [Staphylococcus aureus]
N305|394329199	class B sortase [Staphylococcus aureus]
N305|394330731	class A sortase SrtA [Staphylococcus aureus]
RF122_01803550.1_1048	class B sortase [Staphylococcus aureus]
RF122_759371.1_2511	class A sortase SrtA [Staphylococcus aureus]
Sau1269_26_26_53	CoA-disulfide reductase [Staphylococcus aureus]
Sau170_65_65_12	CoA-disulfide reductase [Staphylococcus aureus]
Sau302_281_281_2	CoA-disulfide reductase [Staphylococcus aureus]
N305|394330569	CoA-disulfide reductase [Staphylococcus aureus]
RF122_01124505.1_881	CoA-disulfide reductase [Staphylococcus aureus]
Sau1269_3_3_25	coagulase [Staphylococcus aureus]
Sau1364_103_103_18	coagulase [Staphylococcus aureus]
Sau170_35_35_37	coagulase [Staphylococcus aureus]
Sau302_137_137_10	coagulase [Staphylococcus aureus]
N305|394331111	coagulase [Staphylococcus aureus]
N305|394331111	coagulase [Staphylococcus aureus]
RF122_744080.1_180	coagulase [Staphylococcus aureus]
Sau1269_21_21_33	conserved hypothetical protein [RF122]
Sau1269_2_2_39	conserved hypothetical protein [RF122]
Sau1269_23_23_40	conserved hypothetical protein [RF122]
Sau1269_3_3_18	conserved hypothetical protein [RF122]
Sau1269_72_72_14	conserved hypothetical protein [RF122]
Sau1364_17_17_1	conserved hypothetical protein [RF122]
Sau170_1_1_50	conserved hypothetical protein [RF122]
Sau170_54_54_39	conserved hypothetical protein [RF122]
Sau302_417_417_1	conserved hypothetical protein [RF122]
N305|394329362	conserved hypothetical protein [RF122]
N305|394329435	conserved hypothetical protein [RF122]
N305|394329581	conserved hypothetical protein [RF122]
N305|394330634	conserved hypothetical protein [RF122]
N305|394330938	conserved hypothetical protein [RF122]
N305|394330952	conserved hypothetical protein [RF122]
N305|394331119	conserved hypothetical protein [RF122]
RF122_01060134.1_20	conserved hypothetical protein [RF122]
RF122_11382304.1_1751	conserved hypothetical protein [RF122]
RF122_398701.1_188	conserved hypothetical protein [RF122]
RF122_449218.1_7	conserved hypothetical protein [RF122]
RF122_763019.1_2510	conserved hypothetical protein [RF122]
RF122_766010.1_946	conserved hypothetical protein [RF122]
Sau1269_5_5_74	copper-translocating P-type ATPase [Staphylococcus aureus]
Sau1364_136_136_10	copper-translocating P-type ATPase [Staphylococcus aureus]
Sau170_39_39_47	copper-translocating P-type ATPase [Staphylococcus aureus]
Sau302_213_213_1	copper-translocating P-type ATPase [Staphylococcus aureus]
N305|394330763	copper-translocating P-type ATPase [Staphylococcus aureus]
RF122_24121.1_2544	copper-translocating P-type ATPase [Staphylococcus aureus]
Sau1269_12_12_82	CPBP family intramembrane metalloprotease [Staphylococcus aureus]
Sau1269_22_22_1	CPBP family intramembrane metalloprotease SdpB [Staphylococcus aureus]
Sau1269_22_22_22	CPBP family intramembrane metalloprotease SdpC [Staphylococcus aureus]
Sau1269_27_27_6	CPBP family intramembrane metalloprotease [Staphylococcus aureus]
Sau1269_31_31_30	CPBP family intramembrane metalloprotease [Staphylococcus aureus]
Sau1364_258_258_2	CPBP family intramembrane metalloprotease [Staphylococcus aureus]
Sau1364_33_33_8	CPBP family intramembrane metalloprotease SdpB [Staphylococcus aureus]
Sau1364_53_53_5	CPBP family intramembrane metalloprotease [Staphylococcus aureus]
Sau1364_79_79_9	CPBP family intramembrane metalloprotease SdpC [Staphylococcus aureus]
Sau170_106_106_8	CPBP family intramembrane metalloprotease [Staphylococcus aureus]
Sau170_26_26_2	CPBP family intramembrane metalloprotease SdpB [Staphylococcus aureus]
Sau170_42_42_5	CPBP family intramembrane metalloprotease [Staphylococcus aureus]
Sau170_47_47_3	CPBP family intramembrane metalloprotease SdpC [Staphylococcus aureus]
Sau302_116_116_3	CPBP family intramembrane metalloprotease [Staphylococcus aureus]
Sau302_283_283_1	CPBP family intramembrane metalloprotease [Staphylococcus aureus]
Sau302_413_413_1	CPBP family intramembrane metalloprotease SdpC [Staphylococcus aureus]
Sau302_548_548_1	CPBP family intramembrane metalloprotease SdpC [Staphylococcus aureus]
N305|394329282	CPBP family intramembrane metalloprotease [Staphylococcus aureus]
N305|394329304	CPBP family intramembrane metalloprotease [Staphylococcus aureus]
N305|394330094	CPBP family intramembrane metalloprotease SdpB [Staphylococcus aureus]
N305|394330116	CPBP family intramembrane metalloprotease SdpC [Staphylococcus aureus]
N305|394331489	CPBP family intramembrane metalloprotease [Staphylococcus aureus]
RF122_197639.1_2004	CPBP family intramembrane metalloprotease [Staphylococcus aureus]
RF122_385073.1_277	CPBP family intramembrane metalloprotease [Staphylococcus aureus]
RF122_426705.1_2294	CPBP family intramembrane metalloprotease SdpB [Staphylococcus aureus]
RF122_794447.1_2316	CPBP family intramembrane metalloprotease SdpC [Staphylococcus aureus]
RF122_890224.1_1982	CPBP family intramembrane metalloprotease [Staphylococcus aureus]
Sau1269_7_7_24	CsbD family protein [Staphylococcus aureus]
Sau1364_9_9_50	CsbD family protein [Staphylococcus aureus]
Sau170_44_44_45	CsbD family protein [Staphylococcus aureus]
Sau302_129_129_17	CsbD family protein [Staphylococcus aureus]
N305|394331637	CsbD family protein [Staphylococcus aureus]
Sau1269_83_83_6	CvpA family protein [Staphylococcus aureus]
Sau170_38_38_33	CvpA family protein [Staphylococcus aureus]
Sau302_343_343_5	CvpA family protein [Staphylococcus aureus]
N305|394329410	CvpA family protein [Staphylococcus aureus]
RF122_234076.1_1056	CvpA family protein [Staphylococcus aureus]
Sau1269_47_47_1	cysteine protease staphopain A [Staphylococcus aureus]
Sau1269_72_72_25	cysteine protease staphopain B [Staphylococcus aureus]
Sau1364_109_109_44	cysteine protease staphopain B [Staphylococcus aureus]
Sau1364_159_159_2	cysteine protease staphopain B [Staphylococcus aureus]
Sau1364_85_85_10	cysteine protease staphopain A [Staphylococcus aureus]
Sau1364_85_85_9	cysteine protease staphopain A [Staphylococcus aureus]
Sau170_54_54_28	cysteine protease staphopain B [Staphylococcus aureus]
Sau170_84_84_16	cysteine protease staphopain A [Staphylococcus aureus]
Sau302_370_370_2	cysteine protease staphopain B [Staphylococcus aureus]
Sau302_534_534_1	cysteine protease staphopain A [Staphylococcus aureus]
N305|394329349	cysteine protease staphopain A [Staphylococcus aureus]
N305|394330645	cysteine protease staphopain B [Staphylococcus aureus]
RF122_01088785.1_957	cysteine protease staphopain B [Staphylococcus aureus]
RF122_827752.1_1936	cysteine protease staphopain A [Staphylococcus aureus]
Sau1269_24_24_10	cytochrome ubiquinol oxidase subunit I [Staphylococcus aureus]
Sau1269_24_24_9	cytochrome ubiquinol oxidase subunit I [Staphylococcus aureus]
Sau1269_78_78_2	cytochrome aa3 quinol oxidase subunit II [Staphylococcus aureus]
Sau1364_11_11_2	cytochrome aa3 quinol oxidase subunit II [Staphylococcus aureus]
Sau1364_4_4_3	cytochrome ubiquinol oxidase subunit I [Staphylococcus aureus]
Sau1364_4_4_4	cytochrome ubiquinol oxidase subunit I [Staphylococcus aureus]
Sau1364_4_4_5	cytochrome ubiquinol oxidase subunit I [Staphylococcus aureus]
Sau170_138_138_3	cytochrome ubiquinol oxidase subunit I [Staphylococcus aureus]
Sau170_138_138_4	cytochrome ubiquinol oxidase subunit I [Staphylococcus aureus]
Sau170_54_54_15	cytochrome aa3 quinol oxidase subunit II [Staphylococcus aureus]
Sau302_357_357_2	cytochrome ubiquinol oxidase subunit I [Staphylococcus aureus]
Sau302_357_357_3	cytochrome ubiquinol oxidase subunit I [Staphylococcus aureus]
Sau302_357_357_4	cytochrome ubiquinol oxidase subunit I [Staphylococcus aureus]
Sau302_401_401_3	cytochrome aa3 quinol oxidase subunit II [Staphylococcus aureus]
N305|394330659	cytochrome aa3 quinol oxidase subunit II [Staphylococcus aureus]
N305|394330684	cytochrome ubiquinol oxidase subunit I [Staphylococcus aureus]
RF122_32837.1_971	cytochrome aa3 quinol oxidase subunit II [Staphylococcus aureus]
RF122_381844.1_997	cytochrome ubiquinol oxidase subunit I [Staphylococcus aureus]
Sau1269_51_51_12	D-alanyl-D-alanine carboxypeptidase [Staphylococcus aureus]
Sau1364_112_112_26	D-alanyl-D-alanine carboxypeptidase [Staphylococcus aureus]
Sau170_16_16_45	D-alanyl-D-alanine carboxypeptidase [Staphylococcus aureus]
Sau302_88_88_7	D-alanyl-D-alanine carboxypeptidase [Staphylococcus aureus]
N305|394330325	D-alanyl-D-alanine carboxypeptidase [Staphylococcus aureus]
RF122_793050.1_625	D-alanyl-D-alanine carboxypeptidase [Staphylococcus aureus]
Sau1364_140_140_6	D-ornithine--citrate ligase SfnaD [Staphylococcus aureus]
Sau302_142_142_17	D-ornithine--citrate ligase SfnaD [Staphylococcus aureus]
Sau1269_51_51_59	DASS family sodium-coupled anion symporter [Staphylococcus aureus]
Sau1269_51_51_60	DASS family sodium-coupled anion symporter [Staphylococcus aureus]
Sau1364_109_109_20	DASS family sodium-coupled anion symporter [Staphylococcus aureus]
Sau1364_109_109_21	DASS family sodium-coupled anion symporter [Staphylococcus aureus]
Sau1364_109_109_22	DASS family sodium-coupled anion symporter [Staphylococcus aureus]
Sau170_17_17_4	DASS family sodium-coupled anion symporter [Staphylococcus aureus]
Sau170_17_17_5	DASS family sodium-coupled anion symporter [Staphylococcus aureus]
Sau302_242_242_4	DASS family sodium-coupled anion symporter [Staphylococcus aureus]
Sau302_242_242_5	DASS family sodium-coupled anion symporter [Staphylococcus aureus]
N305|394330376	DASS family sodium-coupled anion symporter [Staphylococcus aureus]
RF122_01288105.1_675	DASS family sodium-coupled anion symporter [Staphylococcus aureus]
Sau170_83_83_1	DegV family protein [Staphylococcus aureus]
N305|394329278	delta-hemolysin [Staphylococcus aureus]
RF122_46022.1_2008	delta-hemolysin [Staphylococcus aureus]
Sau1269_22_22_39	DHA2 family efflux MFS transporter permease subunit [Staphylococcus aureus]
Sau1364_76_76_4	DHA2 family efflux MFS transporter permease subunit [Staphylococcus aureus]
Sau170_77_77_4	DHA2 family efflux MFS transporter permease subunit [Staphylococcus aureus]
Sau302_191_191_4	DHA2 family efflux MFS transporter permease subunit [Staphylococcus aureus]
N305|394330134	DHA2 family efflux MFS transporter permease subunit [Staphylococcus aureus]
RF122_213902.1_2333	DHA2 family efflux MFS transporter permease subunit [Staphylococcus aureus]
Sau1269_38_38_15	diacylglycerol kinase [Staphylococcus aureus]
Sau1364_111_111_13	diacylglycerol kinase [Staphylococcus aureus]
Sau170_142_142_6	diacylglycerol kinase [Staphylococcus aureus]
Sau302_304_304_3	diacylglycerol kinase [Staphylococcus aureus]
N305|394331694	diacylglycerol kinase [Staphylococcus aureus]
RF122_819534.1_1515	diacylglycerol kinase [Staphylococcus aureus]
Sau1269_40_40_17	dipeptide ABC transporter glycylmethionine-binding lipoprotein [Staphylococcus aureus]
Sau1364_166_166_8	dipeptide ABC transporter glycylmethionine-binding lipoprotein [Staphylococcus aureus]
Sau170_32_32_20	dipeptide ABC transporter glycylmethionine-binding lipoprotein [Staphylococcus aureus]
Sau302_172_172_18	dipeptide ABC transporter glycylmethionine-binding lipoprotein [Staphylococcus aureus]
N305|39433Sau1364	dipeptide ABC transporter glycylmethionine-binding lipoprotein [Staphylococcus aureus]
RF122_825524.1_434	dipeptide ABC transporter glycylmethionine-binding lipoprotein [Staphylococcus aureus]
Sau1269_74_74_17	divalent metal cation transporter [Staphylococcus aureus]
Sau1269_7_7_2	divalent metal cation transporter [Staphylococcus aureus]
Sau1269_7_7_3	divalent metal cation transporter [Staphylococcus aureus]
Sau1364_117_117_32	divalent metal cation transporter [Staphylococcus aureus]
Sau1364_117_117_33	divalent metal cation transporter [Staphylococcus aureus]
Sau1364_9_9_75	divalent metal cation transporter [Staphylococcus aureus]
Sau1364_9_9_76	divalent metal cation transporter [Staphylococcus aureus]
Sau170_109_109_18	divalent metal cation transporter [Staphylococcus aureus]
Sau170_44_44_19	divalent metal cation transporter [Staphylococcus aureus]
Sau170_44_44_20	divalent metal cation transporter [Staphylococcus aureus]
Sau302_439_439_4	divalent metal cation transporter [Staphylococcus aureus]
Sau302_440_440_8	divalent metal cation transporter [Staphylococcus aureus]
Sau302_440_440_9	divalent metal cation transporter [Staphylococcus aureus]
N305|394329228	divalent metal cation transporter [Staphylococcus aureus]
N305|394331660	divalent metal cation transporter [Staphylococcus aureus]
RF122_01060846.1_1017	divalent metal cation transporter [Staphylococcus aureus]
RF122_533242.1_1549	divalent metal cation transporter [Staphylococcus aureus]
Sau1269_56_56_10	DMT family transporter [Staphylococcus aureus]
Sau1364_112_112_1	DMT family transporter [Staphylococcus aureus]
Sau170_74_74_13	DMT family transporter [Staphylococcus aureus]
Sau302_297_297_1	DMT family transporter [Staphylococcus aureus]
N305|394330301	DMT family transporter [Staphylococcus aureus]
N305|394330987	DMT family transporter [Staphylococcus aureus]
RF122_01038099.1_49	DMT family transporter [Staphylococcus aureus]
RF122_11382209.1_602	DMT family transporter [Staphylococcus aureus]
Sau1269_23_23_79	DNA translocase SpoIII family [RF122]
Sau1269_28_28_26	DNA double-strand break repair Rad50 ATPase [Staphylococcus aureus]
Sau1364_130_130_17	DNA double-strand break repair Rad50 ATPase [Staphylococcus aureus]
Sau1364_221_221_3	DNA translocase SpoIII family [RF122]
Sau170_135_135_3	DNA double-strand break repair Rad50 ATPase [Staphylococcus aureus]
Sau170_5_5_3	DNA translocase SpoIII family [RF122]
Sau302_154_154_3	DNA double-strand break repair Rad50 ATPase [Staphylococcus aureus]
Sau302_453_453_3	DNA translocase SpoIII family [RF122]
N305|394329618	DNA translocase SpoIII family [RF122]
N305|394331403	DNA double-strand break repair Rad50 ATPase [Staphylococcus aureus]
RF122_35755.1_1198	DNA translocase SpoIII family [RF122]
RF122_584634.1_1864	DNA double-strand break repair Rad50 ATPase [Staphylococcus aureus]
RF122_01001230.1_1603	DNA-3-methyladenine glycosylase I [Staphylococcus aureus]
Sau1364_109_109_55	DoxX family protein [Staphylococcus aureus]
Sau1269_12_12_70	DUF1270 family protein [Staphylococcus aureus]
Sau170_22_22_16	DUF1270 family protein [Staphylococcus aureus]
Sau170_80_80_5	DUF1270 family protein [Staphylococcus aureus]
Sau302_33_33_3	DUF1270 family protein [Staphylococcus aureus]
Sau302_87_87_4	DUF1270 family protein [Staphylococcus aureus]
N305|394329521	DUF1270 family protein [Staphylococcus aureus]
RF122_48120.1_1840	DUF1270 family protein [Staphylococcus aureus]
Sau1269_45_45_20	DUF1304 domain-containing protein [Staphylococcus aureus]
Sau1364_37_37_5	DUF1304 domain-containing protein [Staphylococcus aureus]
Sau170_118_118_5	DUF1304 domain-containing protein [Staphylococcus aureus]
Sau302_83_83_1	DUF1304 domain-containing protein [Staphylococcus aureus]
N305|394331314	DUF1304 domain-containing protein [Staphylococcus aureus]
RF122_01021620.1_393	DUF1304 domain-containing protein [Staphylococcus aureus]
Sau1269_59_59_3	DUF1307 domain-containing protein [Staphylococcus aureus]
Sau1364_73_73_5	DUF1307 domain-containing protein [Staphylococcus aureus]
Sau170_33_33_22	DUF1307 domain-containing protein [Staphylococcus aureus]
Sau302_46_46_16	DUF1307 domain-containing protein [Staphylococcus aureus]
N305|394329138	DUF1307 domain-containing protein [Staphylococcus aureus]
RF122_732077.1_2451	DUF1307 domain-containing protein [Staphylococcus aureus]
Sau1269_51_51_63	DUF1361 domain-containing protein [Staphylococcus aureus]
Sau1364_109_109_16	DUF1361 domain-containing protein [Staphylococcus aureus]
Sau170_17_17_8	DUF1361 domain-containing protein [Staphylococcus aureus]
Sau302_242_242_8	DUF1361 domain-containing protein [Staphylococcus aureus]
N305|394330379	DUF1361 domain-containing protein [Staphylococcus aureus]
RF122_01088754.1_678	DUF1361 domain-containing protein [Staphylococcus aureus]
Sau1269_69_69_19	DUF1405 domain-containing protein [Staphylococcus aureus]
Sau1364_268_268_6	DUF1405 domain-containing protein [Staphylococcus aureus]
Sau170_61_61_30	DUF1405 domain-containing protein [Staphylococcus aureus]
Sau302_293_293_6	DUF1405 domain-containing protein [Staphylococcus aureus]
N305|394329868	DUF1405 domain-containing protein [Staphylococcus aureus]
RF122_42852719.1_1398	DUF1405 domain-containing protein [Staphylococcus aureus]
Sau1269_14_14_15	DUF1433 domain-containing protein [Staphylococcus aureus]
Sau1269_30_30_3	DUF1433 domain-containing protein [Staphylococcus aureus]
Sau1364_73_73_23	DUF1433 domain-containing protein [Staphylococcus aureus]
Sau170_33_33_4	DUF1433 domain-containing protein [Staphylococcus aureus]
Sau302_101_101_5	DUF1433 domain-containing protein [Staphylococcus aureus]
N305|394331446	DUF1433 domain-containing protein [Staphylococcus aureus]
RF122_37504.1_2467	DUF1433 domain-containing protein [Staphylococcus aureus]
RF122_728678.1_1749	DUF1433 domain-containing protein [Staphylococcus aureus]
RF122_731416.1_1748	DUF1433 domain-containing protein [Staphylococcus aureus]
RF122_747796.1_1752	DUF1433 domain-containing protein [Staphylococcus aureus]
Sau1269_26_26_54	DUF1516 family protein [Staphylococcus aureus]
Sau1364_57_57_4	DUF1516 family protein [Staphylococcus aureus]
Sau170_65_65_11	DUF1516 family protein [Staphylococcus aureus]
N305|394330568	DUF1516 family protein [Staphylococcus aureus]
RF122_902812.1_880	DUF1516 family protein [Staphylococcus aureus]
Sau1269_20_20_5	DUF1542 domain-containing protein, partial [Staphylococcus aureus]
Sau1269_20_20_5	DUF1542 domain-containing protein, partial [Staphylococcus aureus]
Sau1269_20_20_5	DUF1542 domain-containing protein, partial [Staphylococcus aureus]
Sau1269_20_20_6	DUF1542 domain-containing protein, partial [Staphylococcus aureus]
Sau1269_20_20_6	DUF1542 domain-containing protein, partial [Staphylococcus aureus]
Sau1269_27_27_28	DUF1542 domain-containing protein, partial [Staphylococcus aureus]
Sau1269_27_27_28	DUF1542 domain-containing protein, partial [Staphylococcus aureus]
Sau1269_27_27_28	DUF1542 domain-containing protein, partial [Staphylococcus aureus]
Sau1269_27_27_28	DUF1542 domain-containing protein, partial [Staphylococcus aureus]
Sau1269_27_27_28	DUF1542 domain-containing protein, partial [Staphylococcus aureus]
Sau1364_134_134_8	DUF1542 domain-containing protein, partial [Staphylococcus aureus]
Sau1364_134_134_8	DUF1542 domain-containing protein, partial [Staphylococcus aureus]
Sau1364_134_134_8	DUF1542 domain-containing protein, partial [Staphylococcus aureus]
Sau1364_134_134_8	DUF1542 domain-containing protein, partial [Staphylococcus aureus]
Sau1364_134_134_8	DUF1542 domain-containing protein, partial [Staphylococcus aureus]
Sau1364_80_80_15	DUF1542 domain-containing protein, partial [Staphylococcus aureus]
Sau1364_80_80_15	DUF1542 domain-containing protein, partial [Staphylococcus aureus]
Sau1364_80_80_15	DUF1542 domain-containing protein, partial [Staphylococcus aureus]
Sau1364_80_80_15	DUF1542 domain-containing protein, partial [Staphylococcus aureus]
Sau170_127_127_5	DUF1542 domain-containing protein, partial [Staphylococcus aureus]
Sau170_127_127_5	DUF1542 domain-containing protein, partial [Staphylococcus aureus]
Sau170_127_127_5	DUF1542 domain-containing protein, partial [Staphylococcus aureus]
Sau170_127_127_5	DUF1542 domain-containing protein, partial [Staphylococcus aureus]
Sau170_127_127_5	DUF1542 domain-containing protein, partial [Staphylococcus aureus]
Sau170_56_56_19	DUF1542 domain-containing protein, partial [Staphylococcus aureus]
Sau170_56_56_19	DUF1542 domain-containing protein, partial [Staphylococcus aureus]
Sau170_56_56_19	DUF1542 domain-containing protein, partial [Staphylococcus aureus]
Sau170_56_56_19	DUF1542 domain-containing protein, partial [Staphylococcus aureus]
Sau302_164_164_8	DUF1542 domain-containing protein, partial [Staphylococcus aureus]
Sau302_164_164_8	DUF1542 domain-containing protein, partial [Staphylococcus aureus]
Sau302_164_164_8	DUF1542 domain-containing protein, partial [Staphylococcus aureus]
Sau302_164_164_8	DUF1542 domain-containing protein, partial [Staphylococcus aureus]
Sau302_164_164_8	DUF1542 domain-containing protein, partial [Staphylococcus aureus]
Sau302_30_30_4	DUF1542 domain-containing protein, partial [Staphylococcus aureus]
Sau302_30_30_4	DUF1542 domain-containing protein, partial [Staphylococcus aureus]
Sau302_30_30_4	DUF1542 domain-containing protein, partial [Staphylococcus aureus]
Sau302_30_30_4	DUF1542 domain-containing protein, partial [Staphylococcus aureus]
N305|394328950	DUF1542 domain-containing protein, partial [Staphylococcus aureus]
N305|394328950	DUF1542 domain-containing protein, partial [Staphylococcus aureus]
N305|394328950	DUF1542 domain-containing protein, partial [Staphylococcus aureus]
N305|394328950	DUF1542 domain-containing protein, partial [Staphylococcus aureus]
N305|394331511	DUF1542 domain-containing protein, partial [Staphylococcus aureus]
N305|394331511	DUF1542 domain-containing protein, partial [Staphylococcus aureus]
N305|394331511	DUF1542 domain-containing protein, partial [Staphylococcus aureus]
N305|394331511	DUF1542 domain-containing protein, partial [Staphylococcus aureus]
RF122_01048Sau302.1_2137	DUF1542 domain-containing protein, partial [Staphylococcus aureus]
Sau1269_38_38_93	DUF1672 domain-containing protein [Staphylococcus aureus]
Sau1269_69_69_43	DUF1672 domain-containing protein [Staphylococcus aureus]
Sau1269_85_85_1	DUF1672 domain-containing protein [Staphylococcus aureus]
Sau1269_85_85_2	DUF1672 domain-containing protein [Staphylococcus aureus]
Sau1364_25_25_12	DUF1672 domain-containing protein [Staphylococcus aureus]
Sau170_73_73_45	DUF1672 domain-containing protein [Staphylococcus aureus]
N305|394329893	DUF1672 domain-containing protein [Staphylococcus aureus]
N305|394329894	DUF1672 domain-containing protein [Staphylococcus aureus]
N305|394329896	DUF1672 domain-containing protein [Staphylococcus aureus]
N305|394329897	DUF1672 domain-containing protein [Staphylococcus aureus]
N305|394329899	DUF1672 domain-containing protein [Staphylococcus aureus]
RF122_42852726.1_1428	DUF1672 domain-containing protein [Staphylococcus aureus]
RF122_476847.1_1426	DUF1672 domain-containing protein [Staphylococcus aureus]
Sau1269_66_66_40	DUF21 domain-containing protein [Staphylococcus aureus]
Sau1364_106_106_16	DUF21 domain-containing protein [Staphylococcus aureus]
Sau170_67_67_11	DUF21 domain-containing protein [Staphylococcus aureus]
Sau302_179_179_1	DUF21 domain-containing protein [Staphylococcus aureus]
N305|394330515	DUF21 domain-containing protein [Staphylococcus aureus]
RF122_582317.1_828	DUF21 domain-containing protein [Staphylococcus aureus]
Sau1269_47_47_4	DUF2179 domain-containing protein [Staphylococcus aureus]
Sau1364_85_85_6	DUF2179 domain-containing protein [Staphylococcus aureus]
Sau170_84_84_13	DUF2179 domain-containing protein [Staphylococcus aureus]
Sau302_187_187_3	DUF2179 domain-containing protein [Staphylococcus aureus]
N305|394329346	DUF2179 domain-containing protein [Staphylococcus aureus]
RF122_11544.1_1939	DUF2179 domain-containing protein [Staphylococcus aureus]
Sau1364_133_133_5	DUF2232 domain-containing protein [Staphylococcus aureus]
Sau1269_22_22_61	DUF2871 domain-containing protein [Staphylococcus aureus]
Sau1364_237_237_1	DUF2871 domain-containing protein [Staphylococcus aureus]
Sau170_91_91_8	DUF2871 domain-containing protein [Staphylococcus aureus]
Sau302_126_126_4	DUF2871 domain-containing protein [Staphylococcus aureus]
N305|394330157	DUF2871 domain-containing protein [Staphylococcus aureus]
RF122_01253469.1_2357	DUF2871 domain-containing protein [Staphylococcus aureus]
Sau170_13_13_2	DUF2951 family protein [Staphylococcus aureus]
Sau302_24_24_9	DUF2951 family protein [Staphylococcus aureus]
RF122_466772.1_282	DUF2951 family protein [Staphylococcus aureus]
Sau1269_22_22_51	DUFSau3021 domain-containing protein [Staphylococcus aureus]
Sau1364_47_47_10	DUFSau3021 domain-containing protein [Staphylococcus aureus]
Sau170_91_91_18	DUFSau3021 domain-containing protein [Staphylococcus aureus]
Sau302_144_144_3	DUFSau3021 domain-containing protein [Staphylococcus aureus]
N305|394330147	DUFSau3021 domain-containing protein [Staphylococcus aureus]
RF122_793172.1_2347	DUFSau3021 domain-containing protein [Staphylococcus aureus]
Sau1269_13_13_9	DUF3169 family protein [Staphylococcus aureus]
Sau1364_60_60_8	DUF3169 family protein [Staphylococcus aureus]
Sau170_11_11_3	DUF3169 family protein [Staphylococcus aureus]
Sau302_111_111_7	DUF3169 family protein [Staphylococcus aureus]
N305|394331246	DUF3169 family protein [Staphylococcus aureus]
RF122_866531.1_318	DUF3169 family protein [Staphylococcus aureus]
Sau1269_28_28_23	DUF3267 domain-containing protein [Staphylococcus aureus]
Sau1364_130_130_20	DUF3267 domain-containing protein [Staphylococcus aureus]
Sau302_207_207_5	DUF3267 domain-containing protein [Staphylococcus aureus]
N305|394331406	DUF3267 domain-containing protein [Staphylococcus aureus]
RF122_477965.1_1861	DUF3267 domain-containing protein [Staphylococcus aureus]
Sau1269_66_66_47	DUF368 domain-containing protein [Staphylococcus aureus]
Sau1364_209_209_1	DUF368 domain-containing protein [Staphylococcus aureus]
Sau1364_210_210_3	DUF368 domain-containing protein [Staphylococcus aureus]
Sau170_80_80_23	DUF368 domain-containing protein [Staphylococcus aureus]
Sau302_403_403_1	DUF368 domain-containing protein [Staphylococcus aureus]
N305|394330508	DUF368 domain-containing protein [Staphylococcus aureus]
RF122_01183866.1_813	DUF368 domain-containing protein [Staphylococcus aureus]
Sau1269_26_26_39	DUF3899 domain-containing protein [Staphylococcus aureus]
Sau1364_18_18_28	DUF3899 domain-containing protein [Staphylococcus aureus]
Sau170_15_15_6	DUF3899 domain-containing protein [Staphylococcus aureus]
Sau302_409_409_1	DUF3899 domain-containing protein [Staphylococcus aureus]
Sau302_98_98_8	DUF3899 domain-containing protein [Staphylococcus aureus]
N305|394330584	DUF3899 domain-containing protein [Staphylococcus aureus]
RF122_915160.1_893	DUF3899 domain-containing protein [Staphylococcus aureus]
Sau1269_56_56_14	DUF4040 family protein [Staphylococcus aureus]
Sau1364_112_112_5	DUF4040 family protein [Staphylococcus aureus]
Sau170_74_74_17	DUF4040 family protein [Staphylococcus aureus]
Sau302_146_146_9	DUF4040 family protein [Staphylococcus aureus]
N305|394330305	DUF4040 family protein [Staphylococcus aureus]
RF122_60763.1_606	DUF4040 family protein [Staphylococcus aureus]
N305|394331421	DUF4041 domain-containing protein [Staphylococcus aureus]
RF122_711491.1_1778	DUF4041 domain-containing protein [Staphylococcus aureus]
Sau1269_74_74_15	DUF4064 domain-containing protein [Staphylococcus aureus]
Sau1269_80_80_4	DUF4064 domain-containing protein [Staphylococcus aureus]
Sau1364_212_212_5	DUF4064 domain-containing protein [Staphylococcus aureus]
Sau170_109_109_16	DUF4064 domain-containing protein [Staphylococcus aureus]
Sau170_40_40_3	DUF4064 domain-containing protein [Staphylococcus aureus]
Sau302_258_258_1	DUF4064 domain-containing protein [Staphylococcus aureus]
Sau302_437_437_1	DUF4064 domain-containing protein [Staphylococcus aureus]
N305|394329230	DUF4064 domain-containing protein [Staphylococcus aureus]
N305|394331195	DUF4064 domain-containing protein [Staphylococcus aureus]
RF122_145501.1_1015	DUF4064 domain-containing protein [Staphylococcus aureus]
RF122_152494.1_258	DUF4064 domain-containing protein [Staphylococcus aureus]
Sau1269_70_70_12	DUF4352 domain-containing protein [Staphylococcus aureus]
Sau1364_28_28_12	DUF4352 domain-containing protein [Staphylococcus aureus]
Sau170_128_128_2	DUF4352 domain-containing protein [Staphylococcus aureus]
Sau302_231_231_10	DUF4352 domain-containing protein [Staphylococcus aureus]
N305|394331456	DUF4352 domain-containing protein [Staphylococcus aureus]
RF122_70639.1_1744	DUF4352 domain-containing protein [Staphylococcus aureus]
Sau1269_46_46_57	DUF443 domain-containing protein [Staphylococcus aureus]
Sau1269_46_46_58	DUF443 family protein [Staphylococcus aureus]
Sau1269_46_46_59	DUF443 domain-containing protein [Staphylococcus aureus]
Sau1269_46_46_60	DUF443 family protein [Staphylococcus aureus]
Sau1269_46_46_61	DUF443 domain-containing protein [Staphylococcus aureus]
Sau1269_46_46_62	DUF443 domain-containing protein [Staphylococcus aureus]
Sau1269_46_46_63	DUF443 family protein [Staphylococcus aureus]
Sau1269_46_46_64	DUF443 domain-containing protein [Staphylococcus aureus]
Sau1269_46_46_65	DUF443 family protein [Staphylococcus aureus]
Sau1269_46_46_66	DUF443 family protein [Staphylococcus aureus]
Sau1269_46_46_68	DUF443 domain-containing protein [Staphylococcus aureus]
Sau1364_34_34_10	DUF443 family protein [Staphylococcus aureus]
Sau1364_34_34_12	DUF443 domain-containing protein [Staphylococcus aureus]
Sau1364_34_34_2	DUF443 family protein [Staphylococcus aureus]
Sau1364_34_34_3	DUF443 domain-containing protein [Staphylococcus aureus]
Sau1364_34_34_4	DUF443 family protein [Staphylococcus aureus]
Sau1364_34_34_5	DUF443 domain-containing protein [Staphylococcus aureus]
Sau1364_34_34_6	DUF443 domain-containing protein [Staphylococcus aureus]
Sau1364_34_34_7	DUF443 family protein [Staphylococcus aureus]
Sau1364_34_34_8	DUF443 domain-containing protein [Staphylococcus aureus]
Sau1364_34_34_9	DUF443 family protein [Staphylococcus aureus]
Sau170_145_145_1	DUF443 domain-containing protein [Staphylococcus aureus]
Sau170_145_145_3	DUF443 family protein [Staphylococcus aureus]
Sau170_145_145_4	DUF443 domain-containing protein [Staphylococcus aureus]
Sau170_146_146_1	DUF443 domain-containing protein [Staphylococcus aureus]
Sau170_176_176_3	DUF443 domain-containing protein [Staphylococcus aureus]
Sau170_62_62_24	DUF443 family protein [Staphylococcus aureus]
Sau170_62_62_25	DUF443 domain-containing protein [Staphylococcus aureus]
Sau302_208_208_1	DUF443 domain-containing protein [Staphylococcus aureus]
Sau302_208_208_3	DUF443 family protein [Staphylococcus aureus]
Sau302_89_89_1	DUF443 family protein [Staphylococcus aureus]
N305|3943Sau30280	DUF443 family protein [Staphylococcus aureus]
N305|3943Sau30282	DUF443 domain-containing protein [Staphylococcus aureus]
RF122_11382207.1_579	DUF443 family protein [Staphylococcus aureus]
RF122_42852869.1_581	DUF443 domain-containing protein [Staphylococcus aureus]
RF122_882104.1_576	DUF443 family protein [Staphylococcus aureus]
RF122_923032.1_577	DUF443 domain-containing protein [Staphylococcus aureus]
Sau1269_28_28_29	DUF445 family protein [Staphylococcus aureus]
Sau1364_130_130_14	DUF445 family protein [Staphylococcus aureus]
Sau170_135_135_6	DUF445 family protein [Staphylococcus aureus]
Sau302_154_154_6	DUF445 family protein [Staphylococcus aureus]
N305|394331400	DUF445 family protein [Staphylococcus aureus]
RF122_992510.1_1867	DUF445 family protein [Staphylococcus aureus]
Sau170_40_40_1	DUF4467 domain-containing protein [Staphylococcus aureus]
Sau1269_6_6_3	DUF454 domain-containing protein [Staphylococcus aureus]
Sau1364_1_1_12	DUF454 domain-containing protein [Staphylococcus aureus]
Sau170_7_7_21	DUF454 domain-containing protein [Staphylococcus aureus]
Sau302_13_13_4	DUF454 domain-containing protein [Staphylococcus aureus]
N305|394331047	DUF454 domain-containing protein [Staphylococcus aureus]
RF122_01237006.1_115	DUF454 domain-containing protein [Staphylococcus aureus]
Sau1269_51_51_43	DUF456 domain-containing protein [Staphylococcus aureus]
Sau1364_109_109_38	DUF456 domain-containing protein [Staphylococcus aureus]
Sau170_16_16_13	DUF456 domain-containing protein [Staphylococcus aureus]
Sau302_340_340_4	DUF456 domain-containing protein [Staphylococcus aureus]
N305|394330360	DUF456 domain-containing protein [Staphylococcus aureus]
RF122_152579.1_659	DUF456 domain-containing protein [Staphylococcus aureus]
Sau1269_36_36_4	DUF4870 domain-containing protein [Staphylococcus aureus]
Sau1364_58_58_19	DUF4870 domain-containing protein [Staphylococcus aureus]
Sau170_114_114_37	DUF4870 domain-containing protein [Staphylococcus aureus]
Sau302_555_555_3	DUF4870 domain-containing protein [Staphylococcus aureus]
N305|394330079	DUF4870 domain-containing protein [Staphylococcus aureus]
RF122_206100.1_2279	DUF4870 domain-containing protein [Staphylococcus aureus]
Sau1269_28_28_1	DUF4888 domain-containing protein [Staphylococcus aureus]
Sau1364_91_91_1	DUF4888 domain-containing protein [Staphylococcus aureus]
Sau170_30_30_1	DUF4888 domain-containing protein [Staphylococcus aureus]
N305|394331431	DUF4888 domain-containing protein [Staphylococcus aureus]
RF122_01092760.1_1765	DUF4888 domain-containing protein [Staphylococcus aureus]
Sau1269_22_22_69	DUF4889 domain-containing protein [Staphylococcus aureus]
Sau1269_69_69_1	DUF4889 domain-containing protein [Staphylococcus aureus]
Sau1364_118_118_2	DUF4889 domain-containing protein [Staphylococcus aureus]
Sau1364_213_213_1	DUF4889 domain-containing protein [Staphylococcus aureus]
Sau170_61_61_10	DUF4889 domain-containing protein [Staphylococcus aureus]
N305|394329850	DUF4889 domain-containing protein [Staphylococcus aureus]
N305|394330165	DUF4889 domain-containing protein [Staphylococcus aureus]
RF122_516803.1_1380	DUF4889 domain-containing protein [Staphylococcus aureus]
RF122_791209.1_2366	DUF4889 domain-containing protein [Staphylococcus aureus]
Sau1269_7_7_48	DUF4930 family protein [Staphylococcus aureus]
Sau1364_9_9_24	DUF4930 family protein [Staphylococcus aureus]
Sau170_44_44_71	DUF4930 family protein [Staphylococcus aureus]
Sau302_239_239_7	DUF4930 family protein [Staphylococcus aureus]
N305|394331613	DUF4930 family protein [Staphylococcus aureus]
RF122_01236739.1_1596	DUF4930 family protein [Staphylococcus aureus]
Sau1269_49_49_13	DUF5067 domain-containing protein [Staphylococcus aureus]
Sau1364_39_39_4	DUF5067 domain-containing protein [Staphylococcus aureus]
Sau170_29_29_5	DUF5067 domain-containing protein [Staphylococcus aureus]
Sau302_389_389_1	DUF5067 domain-containing protein [Staphylococcus aureus]
N305|394330475	DUF5067 domain-containing protein [Staphylococcus aureus]
RF122_511995.1_779	DUF5067 domain-containing protein [Staphylococcus aureus]
Sau1269_82_82_6	DUF5079 family protein [Staphylococcus aureus]
N305|394331182	DUF5079 family protein [Staphylococcus aureus]
N305|394331183	DUF5079 family protein [Staphylococcus aureus]
N305|394331190	DUF5079 family protein [Staphylococcus aureus]
RF122_208411.1_252	DUF5079 family protein [Staphylococcus aureus]
Sau1269_22_22_29	DUF805 domain-containing protein [Staphylococcus aureus]
Sau1364_79_79_2	DUF805 domain-containing protein [Staphylococcus aureus]
Sau170_47_47_10	DUF805 domain-containing protein [Staphylococcus aureus]
Sau302_246_246_2	DUF805 domain-containing protein [Staphylococcus aureus]
N305|394330125	DUF805 domain-containing protein [Staphylococcus aureus]
RF122_436833.1_2324	DUF805 domain-containing protein [Staphylococcus aureus]
Sau1269_2_2_63	EamA family transporter RarD [Staphylococcus aureus]
Sau1364_17_17_27	EamA family transporter RarD [Staphylococcus aureus]
Sau170_1_1_25	EamA family transporter RarD [Staphylococcus aureus]
Sau302_190_190_2	EamA family transporter RarD [Staphylococcus aureus]
N305|394330910	EamA family transporter RarD [Staphylococcus aureus]
RF122_01091176.1_2695	EamA family transporter RarD [Staphylococcus aureus]
Sau1269_1_1_13	ECF transporter S component [Staphylococcus aureus]
Sau1364_96_96_8	ECF transporter S component [Staphylococcus aureus]
Sau170_9_9_2	ECF transporter S component [Staphylococcus aureus]
Sau302_105_105_2	ECF transporter S component [Staphylococcus aureus]
N305|394331007	ECF transporter S component [Staphylococcus aureus]
RF122_11382151.1_71	ECF transporter S component [Staphylococcus aureus]
Sau1364_17_17_37	ECF-type riboflavin transporter substrate-binding protein [Staphylococcus aureus]
Sau1364_17_17_38	ECF-type riboflavin transporter substrate-binding protein [Staphylococcus aureus]
Sau170_1_1_15	ECF-type riboflavin transporter substrate-binding protein [Staphylococcus aureus]
Sau302_361_361_15	ECF-type riboflavin transporter substrate-binding protein [Staphylococcus aureus]
N305|394330901	ECF-type riboflavin transporter substrate-binding protein [Staphylococcus aureus]
RF122_743715.1_2685	ECF-type riboflavin transporter substrate-binding protein [Staphylococcus aureus]
Sau1269_19_19_29	efflux RND transporter periplasmic adaptor subunit [Staphylococcus aureus]
Sau1269_19_19_29	efflux RND transporter periplasmic adaptor subunit [Staphylococcus aureus]
Sau1269_50_50_8	efflux RND transporter permease subunit [Staphylococcus aureus]
Sau1364_6_6_10	efflux RND transporter permease subunit [Staphylococcus aureus]
Sau170_18_18_82	efflux RND transporter permease subunit [Staphylococcus aureus]
Sau302_225_225_9	efflux RND transporter permease subunit [Staphylococcus aureus]
N305|394330037	efflux RND transporter permease subunit [Staphylococcus aureus]
RF122_01253188.1_145	efflux RND transporter periplasmic adaptor subunit [Staphylococcus aureus]
RF122_592330.1_2235	efflux RND transporter permease subunit [Staphylococcus aureus]
Sau1269_69_69_38	elastin-binding protein EbpS [Staphylococcus aureus]
Sau1364_25_25_5	elastin-binding protein EbpS [Staphylococcus aureus]
Sau1364_25_25_6	elastin-binding protein EbpS [Staphylococcus aureus]
Sau170_21_21_13	elastin-binding protein EbpS [Staphylococcus aureus]
Sau302_434_434_4	elastin-binding protein EbpS [Staphylococcus aureus]
N305|394329888	elastin-binding protein EbpS [Staphylococcus aureus]
RF122_69313.1_1420	elastin-binding protein EbpS [Staphylococcus aureus]
RF122_724883.1_728	EMYY motif lipoprotein [Staphylococcus aureus]
Sau1269_50_50_48	energy-coupling factor transporter transmembrane protein EcfT [Staphylococcus aureus]
Sau1269_64_64_7	energy-coupling factor transporter transmembrane protein EcfT [Staphylococcus aureus]
Sau1269_71_71_13	energy-coupling factor transporter transmembrane protein EcfT [Staphylococcus aureus]
Sau1364_163_163_12	energy-coupling factor transporter transmembrane protein EcfT [Staphylococcus aureus]
Sau1364_17_17_40	energy-coupling factor transporter transmembrane protein EcfT [Staphylococcus aureus]
Sau1364_4_4_15	energy-coupling factor transporter transmembrane protein EcfT [Staphylococcus aureus]
Sau170_1_1_13	energy-coupling factor transporter transmembrane protein EcfT [Staphylococcus aureus]
Sau170_138_138_14	energy-coupling factor transporter transmembrane protein EcfT [Staphylococcus aureus]
Sau170_18_18_42	energy-coupling factor transporter transmembrane protein EcfT [Staphylococcus aureus]
Sau302_109_109_9	energy-coupling factor transporter transmembrane protein EcfT [Staphylococcus aureus]
Sau302_135_135_1	energy-coupling factor transporter transmembrane protein EcfT [Staphylococcus aureus]
Sau302_361_361_13	energy-coupling factor transporter transmembrane protein EcfT [Staphylococcus aureus]
N305|394329995	energy-coupling factor transporter transmembrane protein EcfT [Staphylococcus aureus]
N305|394330673	energy-coupling factor transporter transmembrane protein EcfT [Staphylococcus aureus]
N305|394330899	energy-coupling factor transporter transmembrane protein EcfT [Staphylococcus aureus]
RF122_01077820.1_2683	energy-coupling factor transporter transmembrane protein EcfT [Staphylococcus aureus]
RF122_273249.1_987	energy-coupling factor transporter transmembrane protein EcfT [Staphylococcus aureus]
RF122_791617.1_2194	energy-coupling factor transporter transmembrane protein EcfT [Staphylococcus aureus]
RF122_01225809.1_26	enterotoxin [Staphylococcus aureus]
Sau302_195_195_3	esterase family protein [Staphylococcus aureus]
RF122_746599.1_384	exotoxin [Staphylococcus aureus]
RF122_935742.1_1786	exotoxin [Staphylococcus aureus]
Sau1269_3_3_30	extracellular solute-binding protein [Staphylococcus aureus]
Sau1269_3_3_41	extracellular solute-binding protein [Staphylococcus aureus]
Sau1269_49_49_18	extracellular matrix protein-binding adhesin Emp [Staphylococcus aureus]
Sau1364_169_169_2	extracellular matrix protein-binding adhesin Emp [Staphylococcus aureus]
Sau1364_186_186_3	extracellular solute-binding protein [Staphylococcus aureus]
Sau170_137_137_1	extracellular matrix protein-binding adhesin Emp [Staphylococcus aureus]
Sau170_35_35_52	extracellular solute-binding protein [Staphylococcus aureus]
Sau302_183_183_2	extracellular matrix protein-binding adhesin Emp [Staphylococcus aureus]
Sau302_230_230_7	extracellular solute-binding protein [Staphylococcus aureus]
N305|394330480	extracellular matrix protein-binding adhesin Emp [Staphylococcus aureus]
N305|394331094	extracellular solute-binding protein [Staphylococcus aureus]
N305|394331104	extracellular solute-binding protein [Staphylococcus aureus]
RF122_34968.1_163	extracellular solute-binding protein [Staphylococcus aureus]
RF122_727728.1_785	extracellular matrix protein-binding adhesin Emp [Staphylococcus aureus]
RF122_837111.1_174	extracellular solute-binding protein [Staphylococcus aureus]
Sau1269_5_5_82	FeoB-associated Cys-rich membrane protein [Staphylococcus aureus]
Sau1364_136_136_2	FeoB-associated Cys-rich membrane protein [Staphylococcus aureus]
Sau170_39_39_38	FeoB-associated Cys-rich membrane protein [Staphylococcus aureus]
Sau302_213_213_9	FeoB-associated Cys-rich membrane protein [Staphylococcus aureus]
RF122_111120.1_2535	FeoB-associated Cys-rich membrane protein [Staphylococcus aureus]
Sau1269_50_50_80	ferrichrome ABC transporter lipoprotein [RF122]
RF122_01214653.1_2156	ferrichrome ABC transporter lipoprotein [RF122]
Sau1269_5_5_49	ferrous iron transporter B [Staphylococcus aureus]
Sau1269_5_5_81	ferrous iron transport protein B [Staphylococcus aureus]
Sau1364_136_136_3	ferrous iron transport protein B [Staphylococcus aureus]
Sau1364_59_59_15	ferrous iron transporter B [Staphylococcus aureus]
Sau170_39_39_39	ferrous iron transport protein B [Staphylococcus aureus]
Sau170_39_39_73	ferrous iron transporter B [Staphylococcus aureus]
Sau302_212_212_15	ferrous iron transporter B [Staphylococcus aureus]
Sau302_213_213_8	ferrous iron transport protein B [Staphylococcus aureus]
N305|394330754	ferrous iron transport protein B [Staphylococcus aureus]
N305|394330790	ferrous iron transporter B [Staphylococcus aureus]
RF122_432893.1_2536	ferrous iron transport protein B [Staphylococcus aureus]
RF122_895207.1_2571	ferrous iron transporter B [Staphylococcus aureus]
Sau1269_83_83_21	fibrinogen-binding protein [Staphylococcus aureus]
N305|394329426	fibrinogen-binding protein [Staphylococcus aureus]
N305|394331301	fibrinogen-binding protein [Staphylococcus aureus]
RF122_669533.1_1074	fibrinogen-binding protein [Staphylococcus aureus]
Sau1269_21_21_6	fibronectin-binding protein FnbA [Staphylococcus aureus]
Sau1269_21_21_7	fibronectin-binding protein FnbA [Staphylococcus aureus]
Sau1364_160_160_1	fibronectin-binding protein FnbA [Staphylococcus aureus]
Sau1364_182_182_1	fibronectin-binding protein FnbA [Staphylococcus aureus]
Sau1364_187_187_1	fibronectin-binding protein FnbA [Staphylococcus aureus]
Sau1364_187_187_2	fibronectin-binding protein FnbA [Staphylococcus aureus]
Sau1364_42_42_1	fibronectin-binding protein FnbA [Staphylococcus aureus]
Sau1364_50_50_1	fibronectin-binding protein FnbA [Staphylococcus aureus]
Sau170_66_66_6	fibronectin-binding protein FnbA [Staphylococcus aureus]
Sau170_66_66_7	fibronectin-binding protein FnbA [Staphylococcus aureus]
Sau302_119_119_3	fibronectin-binding protein FnbA [Staphylococcus aureus]
Sau302_147_147_1	fibronectin-binding protein FnbA [Staphylococcus aureus]
Sau302_197_197_1	fibronectin-binding protein FnbA [Staphylococcus aureus]
Sau302_197_197_2	fibronectin-binding protein FnbA [Staphylococcus aureus]
Sau302_79_79_1	fibronectin-binding protein FnbA [Staphylococcus aureus]
N305|394330478	fibronectin-binding protein FnbA [Staphylococcus aureus]
N305|394330701	fibronectin-binding protein FnbA [Staphylococcus aureus]
N305|394330703	fibronectin-binding protein FnbA [Staphylococcus aureus]
RF122_794654.1_2484	fibronectin-binding protein FnbA [Staphylococcus aureus]
Sau1269_37_37_9	FKLRK protein [Staphylococcus aureus]
Sau1364_49_49_4	FKLRK protein [Staphylococcus aureus]
Sau170_85_85_2	FKLRK protein [Staphylococcus aureus]
Sau302_78_78_2	FKLRK protein [Staphylococcus aureus]
N305|394331328	FKLRK protein [Staphylococcus aureus]
RF122_01208908.1_407	FKLRK protein [Staphylococcus aureus]
Sau1269_59_59_2	FMN-binding glutamate synthase family protein [Staphylococcus aureus]
Sau1364_73_73_6	FMN-binding glutamate synthase family protein [Staphylococcus aureus]
Sau170_33_33_21	FMN-binding glutamate synthase family protein [Staphylococcus aureus]
Sau302_46_46_17	FMN-binding glutamate synthase family protein [Staphylococcus aureus]
N305|394329136	FMN-binding glutamate synthase family protein [Staphylococcus aureus]
RF122_143497.1_2452	FMN-binding glutamate synthase family protein [Staphylococcus aureus]
Sau1269_22_22_90	formate/nitrite transporter family protein [Staphylococcus aureus]
Sau1269_80_80_5	formate/nitrite transporter family protein [Staphylococcus aureus]
Sau1364_141_141_13	formate/nitrite transporter family protein [Staphylococcus aureus]
Sau170_40_40_4	formate/nitrite transporter family protein [Staphylococcus aureus]
Sau170_81_81_22	formate/nitrite transporter family protein [Staphylococcus aureus]
Sau302_193_193_16	formate/nitrite transporter family protein [Staphylococcus aureus]
Sau302_259_259_1	formate/nitrite transporter family protein [Staphylococcus aureus]
N305|394330183	formate/nitrite transporter family protein [Staphylococcus aureus]
N305|394331196	formate/nitrite transporter family protein [Staphylococcus aureus]
RF122_594632.1_2386	formate/nitrite transporter family protein [Staphylococcus aureus]
RF122_659769.1_259	formate/nitrite transporter family protein [Staphylococcus aureus]
Sau1269_83_83_18	FPRL1 inhibitory protein [Staphylococcus aureus]
Sau1364_238_238_1	FPRL1 inhibitory protein [Staphylococcus aureus]
Sau170_180_180_2	FPRL1 inhibitory protein [Staphylococcus aureus]
Sau302_317_317_3	FPRL1 inhibitory protein [Staphylococcus aureus]
N305|394329423	FPRL1 inhibitory protein [Staphylococcus aureus]
RF122_739557.1_1071	FPRL1 inhibitory protein [Staphylococcus aureus]
Sau1269_5_5_96	fragment of truncated conserved hypothetical protein [RF122]
Sau1364_10_10_11	fragment of truncated conserved hypothetical protein [RF122]
Sau170_39_39_23	fragment of truncated conserved hypothetical protein [RF122]
Sau302_67_67_16	fragment of truncated conserved hypothetical protein [RF122]
N305|394330739	fragment of truncated conserved hypothetical protein [RF122]
N305|394331239	FTR1 family iron permease [Staphylococcus aureus]
Sau1269_15_15_22	FtsQ-type POTRA domain-containing protein [Staphylococcus aureus]
Sau1364_26_26_13	FtsQ-type POTRA domain-containing protein [Staphylococcus aureus]
Sau170_57_57_12	FtsQ-type POTRA domain-containing protein [Staphylococcus aureus]
Sau302_121_121_12	FtsQ-type POTRA domain-containing protein [Staphylococcus aureus]
N305|394329457	FtsQ-type POTRA domain-containing protein [Staphylococcus aureus]
RF122_342193.1_1102	FtsQ-type POTRA domain-containing protein [Staphylococcus aureus]
Sau1269_74_74_24	FtsW/RodA/SpoVE family cell cycle protein [Staphylococcus aureus]
Sau1364_117_117_25	FtsW/RodA/SpoVE family cell cycle protein [Staphylococcus aureus]
Sau170_38_38_4	FtsW/RodA/SpoVE family cell cycle protein [Staphylococcus aureus]
Sau302_430_430_5	FtsW/RodA/SpoVE family cell cycle protein [Staphylococcus aureus]
N305|394329220	FtsW/RodA/SpoVE family cell cycle protein [Staphylococcus aureus]
RF122_787934.1_1025	FtsW/RodA/SpoVE family cell cycle protein [Staphylococcus aureus]
Sau1269_19_19_31	FtsX-like permease family protein [Staphylococcus aureus]
Sau1269_51_51_31	FtsX-like permease family protein [Staphylococcus aureus]
Sau1364_112_112_47	FtsX-like permease family protein [Staphylococcus aureus]
Sau170_16_16_25	FtsX-like permease family protein [Staphylococcus aureus]
Sau302_274_274_6	FtsX-like permease family protein [Staphylococcus aureus]
N305|394330345	FtsX-like permease family protein [Staphylococcus aureus]
N305|394331079	FtsX-like permease family protein [Staphylococcus aureus]
RF122_11382157.1_148	FtsX-like permease family protein [Staphylococcus aureus]
RF122_143630.1_646	FtsX-like permease family protein [Staphylococcus aureus]
Sau1269_21_21_15	FUSC family protein [Staphylococcus aureus]
Sau1364_160_160_9	FUSC family protein [Staphylococcus aureus]
Sau170_144_144_4	FUSC family protein [Staphylococcus aureus]
Sau302_270_270_8	FUSC family protein [Staphylococcus aureus]
RF122_42852828.1_2493	FUSC family protein [Staphylococcus aureus]
Sau1269_3_3_46	gamma-glutamyltransferase [Staphylococcus aureus]
Sau170_7_7_61	gamma-glutamyltransferase [Staphylococcus aureus]
Sau302_28_28_2	gamma-glutamyltransferase [Staphylococcus aureus]
N305|394331089	gamma-glutamyltransferase [Staphylococcus aureus]
RF122_236411.1_159	gamma-glutamyltransferase [Staphylococcus aureus]
Sau1269_22_22_111	gamma-hemolysin component B [RF122]
Sau1364_90_90_4	gamma-hemolysin component B [RF122]
Sau170_96_96_2	gamma-hemolysin component B [RF122]
Sau302_134_134_10	gamma-hemolysin component B [RF122]
N305|394329178	gamma-hemolysin component B [RF122]
Sau1269_13_13_55	GlsB/YeaQ/YmgE family stress response membrane protein [Staphylococcus aureus]
Sau1364_60_60_31	GlsB/YeaQ/YmgE family stress response membrane protein [Staphylococcus aureus]
Sau170_31_31_9	GlsB/YeaQ/YmgE family stress response membrane protein [Staphylococcus aureus]
Sau302_282_282_13	GlsB/YeaQ/YmgE family stress response membrane protein [Staphylococcus aureus]
N305|394331272	GlsB/YeaQ/YmgE family stress response membrane protein [Staphylococcus aureus]
RF122_466749.1_343	GlsB/YeaQ/YmgE family stress response membrane protein [Staphylococcus aureus]
Sau1269_21_21_9	gluconate permease [Staphylococcus aureus]
Sau1364_160_160_2	gluconate permease [Staphylococcus aureus]
Sau1364_160_160_3	gluconate permease [Staphylococcus aureus]
Sau170_144_144_10	gluconate permease [Staphylococcus aureus]
Sau302_270_270_2	gluconate permease [Staphylococcus aureus]
N305|394330705	gluconate permease [Staphylococcus aureus]
RF122_481432.1_2487	gluconate permease [Staphylococcus aureus]
Sau1269_20_20_11	glutamine--fructose-6-phosphate transaminase (isomerizing) [Staphylococcus aureus]
Sau1364_80_80_9	glutamine--fructose-6-phosphate transaminase (isomerizing) [Staphylococcus aureus]
Sau170_56_56_13	glutamine--fructose-6-phosphate transaminase (isomerizing) [Staphylococcus aureus]
Sau302_30_30_9	glutamine--fructose-6-phosphate transaminase (isomerizing) [Staphylococcus aureus]
N305|394328955	glutamine--fructose-6-phosphate transaminase (isomerizing) [Staphylococcus aureus]
Sau302_275_275_2	glutamyl-tRNA reductase [Staphylococcus aureus]
Sau1269_12_12_5	glycerol-3-phosphate transporter [Staphylococcus aureus]
Sau1269_41_41_23	glycerol-3-phosphate 1-O-acyltransferase [Staphylococcus aureus]
Sau1364_155_155_4	glycerol-3-phosphate 1-O-acyltransferase [Staphylococcus aureus]
Sau170_40_40_38	glycerol-3-phosphate transporter [Staphylococcus aureus]
Sau170_69_69_4	glycerol-3-phosphate 1-O-acyltransferase [Staphylococcus aureus]
Sau302_266_266_2	glycerol-3-phosphate transporter [Staphylococcus aureus]
Sau302_398_398_4	glycerol-3-phosphate 1-O-acyltransferase [Staphylococcus aureus]
N305|394329756	glycerol-3-phosphate 1-O-acyltransferase [Staphylococcus aureus]
N305|394331230	glycerol-3-phosphate transporter [Staphylococcus aureus]
RF122_01010107.1_305	glycerol-3-phosphate transporter [Staphylococcus aureus]
RF122_972777.1_1279	glycerol-3-phosphate 1-O-acyltransferase [Staphylococcus aureus]
Sau1269_26_26_64	glycerophosphodiester phosphodiesterase [Staphylococcus aureus]
Sau1269_74_74_32	glycerophosphodiester phosphodiesterase [Staphylococcus aureus]
Sau1364_117_117_17	glycerophosphodiester phosphodiesterase [Staphylococcus aureus]
Sau1364_57_57_16	glycerophosphodiester phosphodiesterase [Staphylococcus aureus]
Sau170_38_38_12	glycerophosphodiester phosphodiesterase [Staphylococcus aureus]
Sau170_65_65_1	glycerophosphodiester phosphodiesterase [Staphylococcus aureus]
Sau302_435_435_7	glycerophosphodiester phosphodiesterase [Staphylococcus aureus]
Sau302_52_52_10	glycerophosphodiester phosphodiesterase [Staphylococcus aureus]
N305|394329213	glycerophosphodiester phosphodiesterase [Staphylococcus aureus]
N305|394330557	glycerophosphodiester phosphodiesterase [Staphylococcus aureus]
RF122_185312.1_870	glycerophosphodiester phosphodiesterase [Staphylococcus aureus]
RF122_757589.1_1033	glycerophosphodiester phosphodiesterase [Staphylococcus aureus]
Sau1269_3_3_27	glycerophosphoryl diester phosphodiesterase [Staphylococcus aureus]
Sau1364_103_103_16	glycerophosphoryl diester phosphodiesterase [Staphylococcus aureus]
Sau170_35_35_39	glycerophosphoryl diester phosphodiesterase [Staphylococcus aureus]
Sau302_223_223_3	glycerophosphoryl diester phosphodiesterase [Staphylococcus aureus]
Sau302_223_223_4	glycerophosphoryl diester phosphodiesterase [Staphylococcus aureus]
N305|394331109	glycerophosphoryl diester phosphodiesterase [Staphylococcus aureus]
RF122_11382161.1_178	glycerophosphoryl diester phosphodiesterase [Staphylococcus aureus]
Sau1269_55_55_9	glycine-glycine endopeptidase LytM [Staphylococcus aureus]
Sau1364_2_2_15	glycine-glycine endopeptidase LytM [Staphylococcus aureus]
Sau170_86_86_6	glycine-glycine endopeptidase LytM [Staphylococcus aureus]
Sau302_39_39_9	glycine-glycine endopeptidase LytM [Staphylococcus aureus]
N305|394331161	glycine-glycine endopeptidase LytM [Staphylococcus aureus]
RF122_736801.1_231	glycine-glycine endopeptidase LytM [Staphylococcus aureus]
Sau1269_84_84_5	glycosyltransferase family 2 protein [Staphylococcus aureus]
Sau1364_109_109_4	glycosyltransferase family 2 protein [Staphylococcus aureus]
Sau170_17_17_19	glycosyltransferase family 2 protein [Staphylococcus aureus]
Sau302_347_347_5	glycosyltransferase family 2 protein [Staphylococcus aureus]
N305|394330390	glycosyltransferase family 2 protein [Staphylococcus aureus]
RF122_702787.1_690	glycosyltransferase family 2 protein [Staphylococcus aureus]
Sau1269_38_38_92	HAMP domain-containing protein [Staphylococcus aureus]
Sau1364_25_25_13	HAMP domain-containing protein [Staphylococcus aureus]
Sau170_73_73_44	HAMP domain-containing protein [Staphylococcus aureus]
Sau302_355_355_11	HAMP domain-containing protein [Staphylococcus aureus]
N305|394329900	HAMP domain-containing protein [Staphylococcus aureus]
RF122_42852891.1_1429	HAMP domain-containing protein [Staphylococcus aureus]
Sau1269_2_2_59	HdeD family acid-resistance protein [Staphylococcus aureus]
Sau1364_17_17_22	HdeD family acid-resistance protein [Staphylococcus aureus]
Sau170_1_1_30	HdeD family acid-resistance protein [Staphylococcus aureus]
Sau302_190_190_7	HdeD family acid-resistance protein [Staphylococcus aureus]
N305|394330914	HdeD family acid-resistance protein [Staphylococcus aureus]
RF122_410765.1_2699	HdeD family acid-resistance protein [Staphylococcus aureus]
Sau1269_2_2_54	helix-turn-helix transcriptional regulator [Staphylococcus aureus]
Sau1269_23_23_73	helix-turn-helix domain-containing protein [Staphylococcus aureus]
Sau1364_17_17_17	helix-turn-helix transcriptional regulator [Staphylococcus aureus]
Sau1364_221_221_9	helix-turn-helix domain-containing protein [Staphylococcus aureus]
Sau170_1_1_35	helix-turn-helix transcriptional regulator [Staphylococcus aureus]
Sau170_5_5_9	helix-turn-helix domain-containing protein [Staphylococcus aureus]
Sau302_319_319_4	helix-turn-helix domain-containing protein [Staphylococcus aureus]
Sau302_566_566_2	helix-turn-helix transcriptional regulator [Staphylococcus aureus]
N305|394329624	helix-turn-helix domain-containing protein [Staphylococcus aureus]
N305|394330923	helix-turn-helix transcriptional regulator [Staphylococcus aureus]
RF122_01054126.1_2704	helix-turn-helix transcriptional regulator [Staphylococcus aureus]
RF122_853746.1_1204	helix-turn-helix domain-containing protein [Staphylococcus aureus]
Sau1269_22_22_49	heme sensor histidine kinase HssS [Staphylococcus aureus]
Sau1269_74_74_26	heme A synthase [Staphylococcus aureus]
Sau1269_74_74_40	heme uptake protein IsdB [Staphylococcus aureus]
Sau1269_74_74_42	heme uptake protein IsdC [Staphylococcus aureus]
Sau1269_74_74_44	heme ABC transporter substrate-binding protein IsdE [Staphylococcus aureus]
Sau1364_117_117_23	heme A synthase [Staphylococcus aureus]
Sau1364_117_117_4	heme ABC transporter substrate-binding protein IsdE [Staphylococcus aureus]
Sau1364_117_117_7	heme uptake protein IsdC [Staphylococcus aureus]
Sau1364_117_117_9	heme uptake protein IsdB [Staphylococcus aureus]
Sau1364_47_47_12	heme sensor histidine kinase HssS [Staphylococcus aureus]
Sau170_38_38_20	heme uptake protein IsdB [Staphylococcus aureus]
Sau170_38_38_22	heme uptake protein IsdC [Staphylococcus aureus]
Sau170_38_38_24	heme ABC transporter substrate-binding protein IsdE [Staphylococcus aureus]
Sau170_38_38_7	heme A synthase [Staphylococcus aureus]
Sau170_91_91_20	heme sensor histidine kinase HssS [Staphylococcus aureus]
Sau302_144_144_5	heme sensor histidine kinase HssS [Staphylococcus aureus]
Sau302_279_279_1	heme ABC transporter substrate-binding protein IsdE [Staphylococcus aureus]
Sau302_279_279_3	heme uptake protein IsdC [Staphylococcus aureus]
Sau302_367_367_3	heme A synthase [Staphylococcus aureus]
Sau302_443_443_1	heme uptake protein IsdB [Staphylococcus aureus]
Sau302_445_445_1	heme uptake protein IsdB [Staphylococcus aureus]
N305|394329203	heme uptake protein IsdC [Staphylococcus aureus]
N305|394329205	heme uptake protein IsdB [Staphylococcus aureus]
N305|394330145	heme sensor histidine kinase HssS [Staphylococcus aureus]
RF122_01041593.1_1042	heme uptake protein IsdB [Staphylococcus aureus]
RF122_01220205.1_1046	heme ABC transporter substrate-binding protein IsdE [Staphylococcus aureus]
RF122_477333.1_2345	heme sensor histidine kinase HssS [Staphylococcus aureus]
RF122_789826.1_1044	heme uptake protein IsdC [Staphylococcus aureus]
Sau1269_3_3_33	hexose-6-phosphate:phosphate antiporter [Staphylococcus aureus]
Sau1364_103_103_10	hexose-6-phosphate:phosphate antiporter [Staphylococcus aureus]
Sau1364_103_103_9	hexose-6-phosphate:phosphate antiporter [Staphylococcus aureus]
Sau170_35_35_45	hexose-6-phosphate:phosphate antiporter [Staphylococcus aureus]
Sau302_211_211_4	hexose-6-phosphate:phosphate antiporter [Staphylococcus aureus]
N305|394331101	hexose-6-phosphate:phosphate antiporter [Staphylococcus aureus]
RF122_01008718.1_171	hexose-6-phosphate:phosphate antiporter [Staphylococcus aureus]
Sau1269_69_69_7	Holliday junction resolvase RecU [Staphylococcus aureus]
N305|394329856	Holliday junction resolvase RecU [Staphylococcus aureus]
Sau1269_22_22_73	Hsp20/alpha crystallin family protein [Staphylococcus aureus]
Sau1364_262_262_1	Hsp20/alpha crystallin family protein [Staphylococcus aureus]
Sau170_81_81_4	Hsp20/alpha crystallin family protein [Staphylococcus aureus]
Sau302_462_462_2	Hsp20/alpha crystallin family protein [Staphylococcus aureus]
N305|394330169	Hsp20/alpha crystallin family protein [Staphylococcus aureus]
RF122_42852815.1_2370	Hsp20/alpha crystallin family protein [Staphylococcus aureus]
Sau1269_11_11_14	hypothetical protein [Staphylococcus aureus]
Sau1269_12_12_22	hypothetical protein [Staphylococcus aureus]
Sau1269_13_13_12	hypothetical protein [Staphylococcus aureus]
Sau1269_13_13_34	hypothetical protein [Staphylococcus aureus]
Sau1269_13_13_57	hypothetical protein SAB0327c [RF122]
Sau1269_19_19_26	hypothetical protein [Staphylococcus aureus]
Sau1269_21_21_16	hypothetical protein [Staphylococcus aureus]
Sau1269_22_22_105	hypothetical protein [Staphylococcus aureus]
Sau1269_22_22_15	hypothetical protein [Staphylococcus aureus]
Sau1269_22_22_55	hypothetical protein [Staphylococcus aureus]
Sau1269_22_22_5	hypothetical protein [Staphylococcus aureus]
Sau1269_22_22_91	hypothetical protein [Staphylococcus aureus]
Sau1269_2_2_26	hypothetical protein [Staphylococcus aureus]
Sau1269_2_2_33	hypothetical protein SAB0013 [RF122]
Sau1269_2_2_3	hypothetical protein [Staphylococcus aureus]
Sau1269_23_23_24	hypothetical protein [Staphylococcus aureus]
Sau1269_23_23_9	hypothetical protein SAB1198 [RF122]
Sau1269_24_24_3	hypothetical protein [Staphylococcus aureus]
Sau1269_27_27_4	hypothetical protein [Staphylococcus aureus]
Sau1269_28_28_2	hypothetical protein [Staphylococcus aureus]
Sau1269_28_28_37	hypothetical protein SAB1787c, partial [RF122]
Sau1269_31_31_12	hypothetical protein [Staphylococcus aureus]
Sau1269_31_31_31	hypothetical protein [Staphylococcus aureus]
Sau1269_31_31_3	hypothetical protein [Staphylococcus aureus]
Sau1269_33_33_6	hypothetical protein [Staphylococcus aureus]
Sau1269_33_33_7	hypothetical protein [Staphylococcus aureus]
Sau1269_3_3_55	hypothetical protein SAB0142 [RF122]
Sau1269_3_3_56	hypothetical protein [Staphylococcus aureus]
Sau1269_3_3_5	hypothetical protein [Staphylococcus aureus]
Sau1269_34_34_16	hypothetical protein [Staphylococcus aureus]
Sau1269_36_36_1	hypothetical protein [Staphylococcus aureus]
Sau1269_38_38_12	hypothetical protein [Staphylococcus aureus]
Sau1269_38_38_52	hypothetical protein [Staphylococcus aureus]
Sau1269_39_39_15	hypothetical protein SAB1994c [RF122]
Sau1269_40_40_19	hypothetical protein [Staphylococcus aureus]
Sau1269_40_40_4	hypothetical protein [Staphylococcus aureus]
Sau1269_43_43_15	hypothetical protein [Staphylococcus aureus]
Sau1269_43_43_38	hypothetical protein [Staphylococcus aureus]
Sau1269_4_4_12	hypothetical protein [Staphylococcus aureus]
Sau1269_4_4_13	hypothetical protein [Staphylococcus aureus]
Sau1269_45_45_10	hypothetical protein [Staphylococcus aureus]
Sau1269_45_45_11	hypothetical protein SAB0368 [RF122]
Sau1269_46_46_75	hypothetical protein [Staphylococcus aureus]
Sau1269_49_49_14	hypothetical protein [Staphylococcus aureus]
Sau1269_49_49_19	hypothetical protein [Staphylococcus aureus]
Sau1269_49_49_24	hypothetical protein [Staphylococcus aureus]
Sau1269_49_49_8	hypothetical protein [Staphylococcus aureus]
Sau1269_51_51_23	hypothetical protein [Staphylococcus aureus]
Sau1269_51_51_35	hypothetical protein [Staphylococcus aureus]
Sau1269_51_51_46	hypothetical protein [Staphylococcus aureus]
Sau1269_51_51_51	hypothetical protein [Staphylococcus aureus]
Sau1269_51_51_62	hypothetical protein [Staphylococcus aureus]
Sau1269_51_51_66	hypothetical protein [Staphylococcus aureus]
Sau1269_5_5_27	hypothetical protein [Staphylococcus aureus]
Sau1269_5_5_48	hypothetical protein [Staphylococcus aureus]
Sau1269_55_55_13	hypothetical protein [Staphylococcus aureus]
Sau1269_5_5_97	hypothetical protein [Staphylococcus aureus]
Sau1269_56_56_7	hypothetical protein [Staphylococcus aureus]
Sau1269_59_59_1	hypothetical protein [Staphylococcus aureus]
Sau1269_60_60_3	hypothetical protein [Staphylococcus aureus]
Sau1269_62_62_1	hypothetical protein [Staphylococcus aureus]
Sau1269_63_63_20	hypothetical protein [Staphylococcus aureus]
Sau1269_64_64_20	hypothetical protein SAB1456c [RF122]
Sau1269_6_6_12	hypothetical protein [Staphylococcus aureus]
Sau1269_66_66_41	hypothetical protein [Staphylococcus aureus]
Sau1269_68_68_5	hypothetical protein [Staphylococcus aureus]
Sau1269_70_70_11	hypothetical protein SAB1653 [RF122]
Sau1269_70_70_13	hypothetical protein [Staphylococcus aureus]
Sau1269_74_74_20	hypothetical protein [Staphylococcus aureus]
Sau1269_74_74_43	hypothetical protein [Staphylococcus aureus]
Sau1269_76_76_15	hypothetical protein [Staphylococcus aureus]
Sau1269_7_7_125	hypothetical protein [Staphylococcus aureus]
Sau1269_7_7_79	hypothetical protein [Staphylococcus aureus]
Sau1269_80_80_3	hypothetical protein SAB0240 [RF122]
Sau1269_83_83_17	hypothetical protein [Staphylococcus aureus]
Sau1269_83_83_20	hypothetical protein [Staphylococcus aureus]
Sau1269_84_84_13	hypothetical protein [Staphylococcus aureus]
Sau1269_86_86_6	hypothetical protein [Staphylococcus aureus]
Sau1364_10_10_12	hypothetical protein [Staphylococcus aureus]
Sau1364_103_103_39	hypothetical protein [Staphylococcus aureus]
Sau1364_106_106_17	hypothetical protein [Staphylococcus aureus]
Sau1364_109_109_13	hypothetical protein [Staphylococcus aureus]
Sau1364_109_109_17	hypothetical protein [Staphylococcus aureus]
Sau1364_109_109_30	hypothetical protein [Staphylococcus aureus]
Sau1364_109_109_35	hypothetical protein [Staphylococcus aureus]
Sau1364_112_112_39	hypothetical protein [Staphylococcus aureus]
Sau1364_112_112_51	hypothetical protein [Staphylococcus aureus]
Sau1364_117_117_29	hypothetical protein [Staphylococcus aureus]
Sau1364_117_117_5	hypothetical protein [Staphylococcus aureus]
Sau1364_117_117_6	hypothetical protein [Staphylococcus aureus]
Sau1364_119_119_1	hypothetical protein SAB0013 [RF122]
Sau1364_12_12_1	hypothetical protein [Staphylococcus aureus]
Sau1364_130_130_7	hypothetical protein SAB1787c, partial [RF122]
Sau1364_132_132_3	hypothetical protein [Staphylococcus aureus]
Sau1364_137_137_4	hypothetical protein [Staphylococcus aureus]
Sau1364_140_140_25	hypothetical protein [Staphylococcus aureus]
Sau1364_141_141_14	hypothetical protein [Staphylococcus aureus]
Sau1364_141_141_26	hypothetical protein [Staphylococcus aureus]
Sau1364_145_145_18	hypothetical protein [Staphylococcus aureus]
Sau1364_145_145_7	hypothetical protein [Staphylococcus aureus]
Sau1364_146_146_5	hypothetical protein [Staphylococcus aureus]
Sau1364_149_149_5	hypothetical protein [Staphylococcus aureus]
Sau1364_158_158_2	hypothetical protein [Staphylococcus aureus]
Sau1364_160_160_10	hypothetical protein [Staphylococcus aureus]
Sau1364_166_166_10	hypothetical protein [Staphylococcus aureus]
Sau1364_169_169_1	hypothetical protein [Staphylococcus aureus]
Sau1364_19_19_5	hypothetical protein [Staphylococcus aureus]
Sau1364_199_199_3	hypothetical protein [Staphylococcus aureus]
Sau1364_202_202_10	hypothetical protein [Staphylococcus aureus]
Sau1364_216_216_6	hypothetical protein [Staphylococcus aureus]
Sau1364_222_222_2	hypothetical protein [Staphylococcus aureus]
Sau1364_227_227_1	hypothetical protein [Staphylococcus aureus]
Sau1364_24_24_4	hypothetical protein [Staphylococcus aureus]
Sau1364_247_247_2	hypothetical protein [Staphylococcus aureus]
Sau1364_251_251_2	hypothetical protein SAB1994c [RF122]
Sau1364_25_25_54	hypothetical protein [Staphylococcus aureus]
Sau1364_257_257_3	hypothetical protein [Staphylococcus aureus]
Sau1364_28_28_11	hypothetical protein SAB1653 [RF122]
Sau1364_28_28_13	hypothetical protein [Staphylococcus aureus]
Sau1364_33_33_5	hypothetical protein [Staphylococcus aureus]
Sau1364_34_34_27	hypothetical protein [Staphylococcus aureus]
Sau1364_35_35_5	hypothetical protein [Staphylococcus aureus]
Sau1364_35_35_6	hypothetical protein [Staphylococcus aureus]
Sau1364_39_39_3	hypothetical protein [Staphylococcus aureus]
Sau1364_4_4_11	hypothetical protein [Staphylococcus aureus]
Sau1364_47_47_6	hypothetical protein [Staphylococcus aureus]
Sau1364_48_48_5	hypothetical protein [Staphylococcus aureus]
Sau1364_52_52_10	hypothetical protein [Staphylococcus aureus]
Sau1364_53_53_6	hypothetical protein [Staphylococcus aureus]
Sau1364_54_54_8	hypothetical protein [Staphylococcus aureus]
Sau1364_59_59_18	hypothetical protein [Staphylococcus aureus]
Sau1364_60_60_11	hypothetical protein [Staphylococcus aureus]
Sau1364_60_60_33	hypothetical protein SAB0327c [RF122]
Sau1364_6_6_1	hypothetical protein [Staphylococcus aureus]
Sau1364_66_66_13	hypothetical protein [Staphylococcus aureus]
Sau1364_66_66_14	hypothetical protein [Staphylococcus aureus]
Sau1364_66_66_15	hypothetical protein [Staphylococcus aureus]
Sau1364_69_69_1	hypothetical protein [Staphylococcus aureus]
Sau1364_73_73_7	hypothetical protein [Staphylococcus aureus]
Sau1364_75_75_2	hypothetical protein [Staphylococcus aureus]
Sau1364_7_7_6	hypothetical protein [Staphylococcus aureus]
Sau1364_80_80_1	hypothetical protein [Staphylococcus aureus]
Sau1364_83_83_21	hypothetical protein SAB1198 [RF122]
Sau1364_83_83_5	hypothetical protein [Staphylococcus aureus]
Sau1364_83_83_6	hypothetical protein [Staphylococcus aureus]
Sau1364_91_91_2	hypothetical protein [Staphylococcus aureus]
Sau1364_94_94_2	hypothetical protein [Staphylococcus aureus]
Sau1364_9_9_51	hypothetical protein [Staphylococcus aureus]
Sau1364_9_9_79	hypothetical protein [Staphylococcus aureus]
Sau170_10_10_3	hypothetical protein SAB0221 [RF122]
Sau170_10_10_6	hypothetical protein SAB0220 [RF122]
Sau170_105_105_2	hypothetical protein [Staphylococcus aureus]
Sau170_106_106_10	hypothetical protein [Staphylococcus aureus]
Sau170_108_108_6	hypothetical protein SAB1787c, partial [RF122]
Sau170_109_109_21	hypothetical protein [Staphylococcus aureus]
Sau170_111_111_12	hypothetical protein [Staphylococcus aureus]
Sau170_11_11_6	hypothetical protein [Staphylococcus aureus]
Sau170_114_114_40	hypothetical protein [Staphylococcus aureus]
Sau170_1_1_56	hypothetical protein SAB0013 [RF122]
Sau170_1_1_63	hypothetical protein [Staphylococcus aureus]
Sau170_121_121_2	hypothetical protein [Staphylococcus aureus]
Sau170_128_128_1	hypothetical protein SAB1653 [RF122]
Sau170_128_128_3	hypothetical protein [Staphylococcus aureus]
Sau170_129_129_2	hypothetical protein [Staphylococcus aureus]
Sau170_13_13_9	hypothetical protein [Staphylococcus aureus]
Sau170_138_138_10	hypothetical protein [Staphylococcus aureus]
Sau170_140_140_4	hypothetical protein [Staphylococcus aureus]
Sau170_142_142_3	hypothetical protein [Staphylococcus aureus]
Sau170_144_144_3	hypothetical protein [Staphylococcus aureus]
Sau170_152_152_1	hypothetical protein [Staphylococcus aureus]
Sau170_16_16_10	hypothetical protein [Staphylococcus aureus]
Sau170_16_16_21	hypothetical protein [Staphylococcus aureus]
Sau170_16_16_33	hypothetical protein [Staphylococcus aureus]
Sau170_16_16_5	hypothetical protein [Staphylococcus aureus]
Sau170_17_17_11	hypothetical protein [Staphylococcus aureus]
Sau170_17_17_7	hypothetical protein [Staphylococcus aureus]
Sau170_18_18_32	hypothetical protein [Staphylococcus aureus]
Sau170_25_25_1	hypothetical protein [Staphylococcus aureus]
Sau170_26_26_17	hypothetical protein [Staphylococcus aureus]
Sau170_26_26_6	hypothetical protein [Staphylococcus aureus]
Sau170_28_28_2	hypothetical protein [Staphylococcus aureus]
Sau170_29_29_4	hypothetical protein [Staphylococcus aureus]
Sau170_30_30_2	hypothetical protein [Staphylococcus aureus]
Sau170_31_31_7	hypothetical protein SAB0327c [RF122]
Sau170_32_32_22	hypothetical protein [Staphylococcus aureus]
Sau170_32_32_4	hypothetical protein [Staphylococcus aureus]
Sau170_33_33_20	hypothetical protein [Staphylococcus aureus]
Sau170_34_34_11	hypothetical protein SAB1198 [RF122]
Sau170_34_34_26	hypothetical protein [Staphylococcus aureus]
Sau170_35_35_18	hypothetical protein [Staphylococcus aureus]
Sau170_38_38_23	hypothetical protein [Staphylococcus aureus]
Sau170_38_38_45	hypothetical protein [Staphylococcus aureus]
Sau170_39_39_22	hypothetical protein [Staphylococcus aureus]
Sau170_39_39_74	hypothetical protein [Staphylococcus aureus]
Sau170_39_39_96	hypothetical protein [Staphylococcus aureus]
Sau170_41_41_42	hypothetical protein SAB1994c [RF122]
Sau170_41_41_6	hypothetical protein [Staphylococcus aureus]
Sau170_41_41_7	hypothetical protein [Staphylococcus aureus]
Sau170_41_41_8	hypothetical protein [Staphylococcus aureus]
Sau170_42_42_6	hypothetical protein [Staphylococcus aureus]
Sau170_44_44_102	hypothetical protein [Staphylococcus aureus]
Sau170_44_44_16	hypothetical protein [Staphylococcus aureus]
Sau170_44_44_44	hypothetical protein [Staphylococcus aureus]
Sau170_46_46_1	hypothetical protein [Staphylococcus aureus]
Sau170_51_51_5	hypothetical protein [Staphylococcus aureus]
Sau170_51_51_6	hypothetical protein [Staphylococcus aureus]
Sau170_56_56_5	hypothetical protein [Staphylococcus aureus]
Sau170_67_67_10	hypothetical protein [Staphylococcus aureus]
Sau170_73_73_4	hypothetical protein [Staphylococcus aureus]
Sau170_74_74_10	hypothetical protein [Staphylococcus aureus]
Sau170_81_81_23	hypothetical protein [Staphylococcus aureus]
Sau170_81_81_35	hypothetical protein [Staphylococcus aureus]
Sau170_86_86_2	hypothetical protein [Staphylococcus aureus]
Sau170_8_8_15	hypothetical protein [Staphylococcus aureus]
Sau170_8_8_24	hypothetical protein [Staphylococcus aureus]
Sau170_91_91_14	hypothetical protein [Staphylococcus aureus]
Sau170_93_93_3	hypothetical protein [Staphylococcus aureus]
Sau302_108_108_2	hypothetical protein [Staphylococcus aureus]
Sau302_111_111_4	hypothetical protein [Staphylococcus aureus]
Sau302_116_116_2	hypothetical protein [Staphylococcus aureus]
Sau302_122_122_9	hypothetical protein [Staphylococcus aureus]
Sau302_129_129_16	hypothetical protein [Staphylococcus aureus]
Sau302_138_138_3	hypothetical protein [Staphylococcus aureus]
Sau302_145_145_5	hypothetical protein [Staphylococcus aureus]
Sau302_154_154_13	hypothetical protein SAB1787c, partial [RF122]
Sau302_17_17_5	hypothetical protein SAB0013 [RF122]
Sau302_172_172_4	hypothetical protein [Staphylococcus aureus]
Sau302_203_203_2	hypothetical protein [Staphylococcus aureus]
Sau302_212_212_16	hypothetical protein [Staphylococcus aureus]
Sau302_214_214_4	hypothetical protein [Staphylococcus aureus]
Sau302_219_219_1	hypothetical protein [Staphylococcus aureus]
Sau302_220_220_1	hypothetical protein [Staphylococcus aureus]
Sau302_226_226_8	hypothetical protein SAB1198 [RF122]
Sau302_231_231_11	hypothetical protein [Staphylococcus aureus]
Sau302_231_231_9	hypothetical protein SAB1653 [RF122]
Sau302_23_23_13	hypothetical protein [Staphylococcus aureus]
Sau302_234_234_1	hypothetical protein [Staphylococcus aureus]
Sau302_242_242_11	hypothetical protein [Staphylococcus aureus]
Sau302_242_242_7	hypothetical protein [Staphylococcus aureus]
Sau302_24_24_18	hypothetical protein [Staphylococcus aureus]
Sau302_249_249_6	hypothetical protein SAB1994c [RF122]
Sau302_250_250_1	hypothetical protein SAB0240 [RF122]
Sau302_257_257_3	hypothetical protein [Staphylococcus aureus]
Sau302_267_267_1	hypothetical protein [Staphylococcus aureus]
Sau302_270_270_9	hypothetical protein [Staphylococcus aureus]
Sau302_271_271_1	hypothetical protein SAB0221 [RF122]
Sau302_27_27_13	hypothetical protein [Staphylococcus aureus]
Sau302_279_279_2	hypothetical protein [Staphylococcus aureus]
Sau302_285_285_1	hypothetical protein [Staphylococcus aureus]
Sau302_291_291_6	hypothetical protein [Staphylococcus aureus]
Sau302_291_291_7	hypothetical protein [Staphylococcus aureus]
Sau302_291_291_8	hypothetical protein [Staphylococcus aureus]
Sau302_296_296_1	hypothetical protein [Staphylococcus aureus]
Sau302_303_303_1	hypothetical protein [Staphylococcus aureus]
Sau302_306_306_1	hypothetical protein [Staphylococcus aureus]
Sau302_317_317_2	hypothetical protein [Staphylococcus aureus]
Sau302_342_342_1	hypothetical protein [Staphylococcus aureus]
Sau302_34_34_12	hypothetical protein SAB0220 [RF122]
Sau302_349_349_4	hypothetical protein [Staphylococcus aureus]
Sau302_357_357_10	hypothetical protein [Staphylococcus aureus]
Sau302_374_374_1	hypothetical protein [Staphylococcus aureus]
Sau302_377_377_3	hypothetical protein [Staphylococcus aureus]
Sau302_377_377_8	hypothetical protein [Staphylococcus aureus]
Sau302_379_379_2	hypothetical protein [Staphylococcus aureus]
Sau302_390_390_1	hypothetical protein [Staphylococcus aureus]
Sau302_39_39_13	hypothetical protein [Staphylococcus aureus]
Sau302_410_410_3	hypothetical protein [Staphylococcus aureus]
Sau302_420_420_6	hypothetical protein [Staphylococcus aureus]
Sau302_464_464_1	hypothetical protein [Staphylococcus aureus]
Sau302_46_46_18	hypothetical protein [Staphylococcus aureus]
Sau302_47_47_3	hypothetical protein [Staphylococcus aureus]
Sau302_479_479_5	hypothetical protein [Staphylococcus aureus]
Sau302_484_484_1	hypothetical protein [Staphylococcus aureus]
Sau302_490_490_1	hypothetical protein [Staphylococcus aureus]
Sau302_50_50_9	hypothetical protein SAB0327c [RF122]
Sau302_514_514_1	hypothetical protein [Staphylococcus aureus]
Sau302_515_515_1	hypothetical protein [Staphylococcus aureus]
Sau302_540_540_1	hypothetical protein [Staphylococcus aureus]
Sau302_563_563_1	hypothetical protein [Staphylococcus aureus]
Sau302_58_58_1	hypothetical protein [Staphylococcus aureus]
Sau302_65_65_2	hypothetical protein [Staphylococcus aureus]
Sau302_67_67_17	hypothetical protein [Staphylococcus aureus]
Sau302_69_69_2	hypothetical protein [Staphylococcus aureus]
Sau302_69_69_3	hypothetical protein [Staphylococcus aureus]
Sau302_88_88_2	hypothetical protein [Staphylococcus aureus]
N305|394328972	hypothetical protein [Staphylococcus aureus]
N305|394329006	hypothetical protein [Staphylococcus aureus]
N305|394329043	hypothetical protein [Staphylococcus aureus]
N305|394329044	hypothetical protein [Staphylococcus aureus]
N305|394329100	hypothetical protein [Staphylococcus aureus]
N305|394329107	hypothetical protein [Staphylococcus aureus]
N305|394329108	hypothetical protein [Staphylococcus aureus]
N305|394329115	hypothetical protein [Staphylococcus aureus]
N305|394329135	hypothetical protein [Staphylococcus aureus]
N305|394329165	hypothetical protein [Staphylococcus aureus]
N305|394329185	hypothetical protein [Staphylococcus aureus]
N305|394329202	hypothetical protein [Staphylococcus aureus]
N305|394329225	hypothetical protein [Staphylococcus aureus]
N305|394329281	hypothetical protein [Staphylococcus aureus]
N305|394329303	hypothetical protein [Staphylococcus aureus]
N305|394329306	hypothetical protein [Staphylococcus aureus]
N305|394329322	hypothetical protein [Staphylococcus aureus]
N305|394329331	hypothetical protein [Staphylococcus aureus]
N305|394329391	hypothetical protein [Staphylococcus aureus]
N305|394329421	hypothetical protein [Staphylococcus aureus]
N305|394329425	hypothetical protein [Staphylococcus aureus]
N305|394329427	hypothetical protein [Staphylococcus aureus]
N305|394329428	hypothetical protein [Staphylococcus aureus]
N305|394329429	hypothetical protein [Staphylococcus aureus]
N305|394329433	hypothetical protein [Staphylococcus aureus]
N305|394329515	hypothetical protein [Staphylococcus aureus]
N305|394329564	hypothetical protein [Staphylococcus aureus]
N305|394329690	hypothetical protein [Staphylococcus aureus]
N305|394329706	hypothetical protein [Staphylococcus aureus]
N305|394329726	hypothetical protein [Staphylococcus aureus]
N305|394329742	hypothetical protein SAB1198 [RF122]
N305|394329751	hypothetical protein [Staphylococcus aureus]
N305|394329837	hypothetical protein [Staphylococcus aureus]
N305|394329849	hypothetical protein [Staphylococcus aureus]
N305|394329878	hypothetical protein [Staphylococcus aureus]
N305|394329887	hypothetical protein [Staphylococcus aureus]
N305|394329941	hypothetical protein [Staphylococcus aureus]
N305|394329985	hypothetical protein [Staphylococcus aureus]
N305|394330044	hypothetical protein [Staphylococcus aureus]
N305|394330082	hypothetical protein [Staphylococcus aureus]
N305|394330083	hypothetical protein [Staphylococcus aureus]
N305|394330098	hypothetical protein [Staphylococcus aureus]
N305|394330109	hypothetical protein [Staphylococcus aureus]
N305|394330151	hypothetical protein [Staphylococcus aureus]
N305|394330184	hypothetical protein [Staphylococcus aureus]
N305|3943Sau30278	hypothetical protein [Staphylococcus aureus]
N305|3943Sau30289	hypothetical protein [Staphylococcus aureus]
N305|3943Sau30298	hypothetical protein [Staphylococcus aureus]
N305|394330337	hypothetical protein [Staphylococcus aureus]
N305|394330349	hypothetical protein [Staphylococcus aureus]
N305|394330363	hypothetical protein [Staphylococcus aureus]
N305|394330368	hypothetical protein [Staphylococcus aureus]
N305|394330378	hypothetical protein [Staphylococcus aureus]
N305|394330382	hypothetical protein [Staphylococcus aureus]
N305|394330419	hypothetical protein [Staphylococcus aureus]
N305|394330449	hypothetical protein SAB1881c [RF122]
N305|394330455	hypothetical protein SAB0718c [RF122]
N305|394330468	hypothetical protein [Staphylococcus aureus]
N305|394330476	hypothetical protein [Staphylococcus aureus]
N305|394330486	hypothetical protein [Staphylococcus aureus]
N305|394330501	hypothetical protein [Staphylococcus aureus]
N305|394330514	hypothetical protein [Staphylococcus aureus]
N305|394330678	hypothetical protein [Staphylococcus aureus]
N305|394330733	hypothetical protein [Staphylococcus aureus]
N305|394330759	hypothetical protein [Staphylococcus aureus]
N305|394330781	hypothetical protein [Staphylococcus aureus]
N305|394330791	hypothetical protein [Staphylococcus aureus]
N305|394330812	hypothetical protein [Staphylococcus aureus]
N305|394330815	hypothetical protein [Staphylococcus aureus]
N305|394330854	hypothetical protein [Staphylococcus aureus]
N305|394330872	hypothetical protein [Staphylococcus aureus]
N305|394330886	hypothetical protein SAB0718c [RF122]
N305|394330945	hypothetical protein SAB0013 [RF122]
N305|394330956	hypothetical protein [Staphylococcus aureus]
N305|394330976	hypothetical protein [Staphylococcus aureus]
N305|394331025	hypothetical protein [Staphylococcus aureus]
N305|394331082	hypothetical protein [Staphylococcus aureus]
N305|394331083	hypothetical protein SAB0142 [RF122]
N305|394331133	hypothetical protein [Staphylococcus aureus]
N305|394331165	hypothetical protein [Staphylococcus aureus]
N305|394331166	hypothetical protein SAB0220 [RF122]
N305|394331167	hypothetical protein SAB0220 [RF122]
N305|394331168	hypothetical protein SAB0221 [RF122]
N305|394331194	hypothetical protein SAB0240 [RF122]
N305|394331199	hypothetical protein [Staphylococcus aureus]
N305|394331215	hypothetical protein [Staphylococcus aureus]
N305|394331235	hypothetical protein SAB0291 [RF122]
N305|394331249	hypothetical protein [Staphylococcus aureus]
N305|394331274	hypothetical protein SAB0327c [RF122]
N305|394331292	hypothetical protein [Staphylococcus aureus]
N305|394331305	hypothetical protein [Staphylococcus aureus]
N305|394331311	hypothetical protein [Staphylococcus aureus]
N305|394331350	hypothetical protein [Staphylococcus aureus]
N305|394331366	hypothetical protein [Staphylococcus aureus]
N305|394331392	hypothetical protein SAB1787c, partial [RF122]
N305|394331393	hypothetical protein SAB1786 [RF122]
N305|394331430	hypothetical protein [Staphylococcus aureus]
N305|394331455	hypothetical protein [Staphylococcus aureus]
N305|394331487	hypothetical protein [Staphylococcus aureus]
N305|394331530	hypothetical protein [Staphylococcus aureus]
N305|394331530	hypothetical protein [Staphylococcus aureus]
N305|394331532	hypothetical protein [Staphylococcus aureus]
N305|394331582	hypothetical protein [Staphylococcus aureus]
N305|394331663	hypothetical protein [Staphylococcus aureus]
N305|394331679	hypothetical protein [Staphylococcus aureus]
N305|394331691	hypothetical protein [Staphylococcus aureus]
RF122_01032815.1_1076	hypothetical protein [Staphylococcus aureus]
RF122_01033788.1_88	hypothetical protein [Staphylococcus aureus]
RF122_01045642.1_106	hypothetical protein [Staphylococcus aureus]
RF122_01054634.1_87	hypothetical protein [Staphylococcus aureus]
RF122_01065633.1_150	hypothetical protein [Staphylococcus aureus]
RF122_01079528.1_1303	hypothetical protein [Staphylococcus aureus]
RF122_01091688.1_1743	hypothetical protein SAB1653 [RF122]
RF122_01106648.1_791	hypothetical protein [Staphylococcus aureus]
RF122_01129471.1_436	hypothetical protein [Staphylococcus aureus]
RF122_01163743.1_2572	hypothetical protein [Staphylococcus aureus]
RF122_01185198.1_2308	hypothetical protein [Staphylococcus aureus]
RF122_01222135.1_599	hypothetical protein [Staphylococcus aureus]
RF122_01237633.1_2593	hypothetical protein [Staphylococcus aureus]
RF122_01245080.1_1983	hypothetical protein [Staphylococcus aureus]
RF122_01246708.1_1045	hypothetical protein [Staphylococcus aureus]
RF122_01287074.1_2052	hypothetical protein [Staphylococcus aureus]
RF122_01294634.1_2051	hypothetical protein [Staphylococcus aureus]
RF122_01806347.1_177	hypothetical protein SAB0166 [RF122]
RF122_01806445.1_2540	hypothetical protein [Staphylococcus aureus]
RF122_09078.1_991	hypothetical protein [Staphylococcus aureus]
RF122_110604.1_1518	hypothetical protein [Staphylococcus aureus]
RF122_11382156.1_142	hypothetical protein [Staphylococcus aureus]
RF122_11382158.1_151	hypothetical protein SAB0142 [RF122]
RF122_11382214.1_681	hypothetical protein [Staphylococcus aureus]
RF122_11382216.1_702	hypothetical protein [Staphylococcus aureus]
RF122_11382269.1_1266	hypothetical protein SAB1198 [RF122]
RF122_11382317.1_1843	hypothetical protein [Staphylococcus aureus]
RF122_11382335.1_1874	hypothetical protein SAB1786 [RF122]
RF122_11382368.1_2281	hypothetical protein [Staphylococcus aureus]
RF122_11821.1_1249	hypothetical protein [Staphylococcus aureus]
RF122_120320.1_2005	hypothetical protein [Staphylococcus aureus]
RF122_120373.1_1818	hypothetical protein [Staphylococcus aureus]
RF122_141459.1_1798	hypothetical protein [Staphylococcus aureus]
RF122_14532619.1_1237	hypothetical protein [Staphylococcus aureus]
RF122_171189.1_677	hypothetical protein [Staphylococcus aureus]
RF122_193963.1_1687	hypothetical protein [Staphylococcus aureus]
RF122_217715.1_2482	hypothetical protein [Staphylococcus aureus]
RF122_230360.1_203	hypothetical protein [Staphylococcus aureus]
RF122_245688.1_321	hypothetical protein [Staphylococcus aureus]
RF122_274030.1_827	hypothetical protein [Staphylococcus aureus]
RF122_280153.1_777	hypothetical protein [Staphylococcus aureus]
RF122_31105.1_1875	hypothetical protein SAB1787c, partial [RF122]
RF122_31901344.1_1668	hypothetical protein [Staphylococcus aureus]
RF122_31927603.1_2190	hypothetical protein [Staphylococcus aureus]
RF122_358497.1_667	hypothetical protein [Staphylococcus aureus]
RF122_38507.1_235	hypothetical protein [Staphylococcus aureus]
RF122_389773.1_37	hypothetical protein [Staphylococcus aureus]
RF122_41201407.1_1651	hypothetical protein [Staphylococcus aureus]
RF122_42852395.1_181	hypothetical protein [Staphylococcus aureus]
RF122_42852396.1_194	hypothetical protein [Staphylococcus aureus]
RF122_42852404.1_262	hypothetical protein [Staphylococcus aureus]
RF122_42852405.1_292	hypothetical protein [Staphylococcus aureus]
RF122_42852410.1_387	hypothetical protein [Staphylococcus aureus]
RF122_42852441.1_540	hypothetical protein [Staphylococcus aureus]
RF122_42852470.1_574	hypothetical protein [Staphylococcus aureus]
RF122_42852478.1_588	hypothetical protein [Staphylococcus aureus]
RF122_42852710.1_1285	hypothetical protein [Staphylococcus aureus]
RF122_42852723.1_1408	hypothetical protein [Staphylococcus aureus]
RF122_42852724.1_1419	hypothetical protein [Staphylococcus aureus]
RF122_42852729.1_1447	hypothetical protein [Staphylococcus aureus]
RF122_42852741.1_1570	hypothetical protein [Staphylococcus aureus]
RF122_42852754.1_1635	hypothetical protein [Staphylococcus aureus]
RF122_42852758.1_1684	hypothetical protein [Staphylococcus aureus]
RF122_42852778.1_1913	hypothetical protein [Staphylococcus aureus]
RF122_42852802.1_2180	hypothetical protein [Staphylococcus aureus]
RF122_42852834.1_2518	hypothetical protein [Staphylococcus aureus]
RF122_42852867.1_578	hypothetical protein SAB0549 [RF122]
RF122_42852881.1_1077	hypothetical protein [Staphylococcus aureus]
RF122_42852913.1_2654	hypothetical protein [Staphylococcus aureus]
RF122_448196.1_288	hypothetical protein [Staphylococcus aureus]
RF122_45157541.1_13	hypothetical protein SAB0013 [RF122]
RF122_45157714.1_1310	hypothetical protein [Staphylococcus aureus]
RF122_45157870.1_974	hypothetical protein SAB0929c [RF122]
RF122_469595.1_1766	hypothetical protein [Staphylococcus aureus]
RF122_550701.1_2596	hypothetical protein [Staphylococcus aureus]
RF122_608185.1_781	hypothetical protein [Staphylococcus aureus]
RF122_64216.1_990	hypothetical protein [Staphylococcus aureus]
RF122_662Sau302.1_805	hypothetical protein [Staphylococcus aureus]
RF122_669047.1_1745	hypothetical protein [Staphylococcus aureus]
RF122_678765.1_2481	hypothetical protein [Staphylococcus aureus]
RF122_681975.1_1964	hypothetical protein [Staphylococcus aureus]
RF122_684158.1_2285	hypothetical protein [Staphylococcus aureus]
RF122_708436.1_1997	hypothetical protein [Staphylococcus aureus]
RF122_713076.1_1955	hypothetical protein [Staphylococcus aureus]
RF122_714378.1_40	hypothetical protein [Staphylococcus aureus]
RF122_72450.1_2453	hypothetical protein [Staphylococcus aureus]
RF122_725619.1_93	hypothetical protein [Staphylococcus aureus]
RF122_733430.1_662	hypothetical protein [Staphylococcus aureus]
RF122_734805.1_2636	hypothetical protein [Staphylococcus aureus]
RF122_737689.1_1476	hypothetical protein [Staphylococcus aureus]
RF122_739200.1_1069	hypothetical protein [Staphylococcus aureus]
RF122_762707.1_2400	hypothetical protein [Staphylococcus aureus]
RF122_773831.1_365	hypothetical protein [Staphylococcus aureus]
RF122_785251.1_771	hypothetical protein [Staphylococcus aureus]
RF122_788446.1_2226	hypothetical protein [Staphylococcus aureus]
RF122_790827.1_778	hypothetical protein [Staphylococcus aureus]
RF122_79137.1_2387	hypothetical protein [Staphylococcus aureus]
RF122_791585.1_1073	hypothetical protein [Staphylococcus aureus]
RF122_792888.1_2669	hypothetical protein [Staphylococcus aureus]
RF122_808823.1_2123	hypothetical protein [Staphylococcus aureus]
RF122_810618.1_1020	hypothetical protein [Staphylococcus aureus]
RF122_813312.1_381	hypothetical protein [Staphylococcus aureus]
RF122_81601.1_650	hypothetical protein [Staphylococcus aureus]
RF122_822164.1_257	hypothetical protein SAB0240 [RF122]
RF122_824474.1_786	hypothetical protein [Staphylococcus aureus]
RF122_826267.1_1849	hypothetical protein [Staphylococcus aureus]
RF122_827004.1_2351	hypothetical protein [Staphylococcus aureus]
RF122_829754.1_1546	hypothetical protein [Staphylococcus aureus]
RF122_831304.1_2421	hypothetical protein [Staphylococcus aureus]
RF122_849434.1_1632	hypothetical protein [Staphylococcus aureus]
RF122_86250.1_2089	hypothetical protein SAB1994c [RF122]
RF122_868244.1_346	hypothetical protein SAB0327c [RF122]
RF122_886477.1_1892	hypothetical protein [Staphylococcus aureus]
RF122_899735.1_419	hypothetical protein [Staphylococcus aureus]
RF122_905456.1_1234	hypothetical protein [Staphylococcus aureus]
RF122_91439.1_1730	hypothetical protein [Staphylococcus aureus]
RF122_917672.1_2298	hypothetical protein [Staphylococcus aureus]
RF122_921698.1_1981	hypothetical protein [Staphylococcus aureus]
RF122_980143.1_637	hypothetical protein [Staphylococcus aureus]
Sau1269_1_1_29	immunoglobulin-binding protein sbi [Staphylococcus aureus]
Sau1269_1_1_29	immunoglobulin-binding protein sbi [Staphylococcus aureus]
Sau1269_1_1_29	immunoglobulin-binding protein sbi [Staphylococcus aureus]
Sau1269_22_22_108	immunoglobulin-binding protein sbi [Staphylococcus aureus]
Sau1364_124_124_2	immunoglobulin-binding protein sbi [Staphylococcus aureus]
Sau1364_139_139_13	immunoglobulin-binding protein sbi [Staphylococcus aureus]
Sau1364_139_139_13	immunoglobulin-binding protein sbi [Staphylococcus aureus]
Sau1364_139_139_13	immunoglobulin-binding protein sbi [Staphylococcus aureus]
Sau170_131_131_2	immunoglobulin-binding protein sbi [Staphylococcus aureus]
[truncated: 3,113 more rows]
