# Supplementary material for: Comparative genomics of Staphylococcus aureus associated with subclinical and clinical bovine mastitis
Source: PLoS One. 2019 Aug 7;14(8):e0220804. doi: 10.1371/journal.pone.0220804 (PMC6685620; doi:10.1371/journal.pone.0220804)
Supplement: S3 Table — (XLSX) [file pone.0220804.s009.xlsx]

## Sheet: S3 Table
S3 Table. Identity matrix of secreted proteins and proteins involved in adhesion and iron acquisition encoded by the genomes related to subclinical and clinical mastitis.
isdB.Sau170	1
isdB.Sau302	1	1
isdB.N305	0.986025	0.995851	1
isdB.Sau1364	1	1	0.986025	1
isdB.Sau1269	0.99376	0.993776	0.98908	0.99376	1
isdB.RF122	0.961844	0.970954	0.971383	0.961844	0.965024	1
fnbA.Sau170	0.250799	0.257322	0.248	0.250799	0.252396	0.240711	1
fnbA.Sau302	0.205742	0.19833	0.204147	0.205742	0.223642	0.212318	0.998775	1
fnbA.Sau1364	0.195286	0.199143	0.195286	0.195286	0.200337	0.173913	0.998621	0.997241	1
fnbA.Sau1269	0.255663	0.257447	0.25525	0.255663	0.259677	0.247173	0.87747	0.856442	0.838398	1
fnbA.N305	0.243902	0.241667	0.243902	0.243902	0.248377	0.251273	0.864865	0.837905	0.825967	0.879242	1
fnbA.RF122	0.237097	0.233051	0.235105	0.237097	0.241546	0.247492	0.868583	0.842986	0.822157	0.881026	0.852459	1
isdA.Sau170	0.259587	0.244118	0.265487	0.259587	0.268437	0.262537	0.298817	0.25	0.247126	0.298817	0.276657	0.275148	1
isdA.Sau302	0.259587	0.244118	0.265487	0.259587	0.268437	0.262537	0.298817	0.25	0.247126	0.298817	0.276657	0.275148	1	1
isdA.Sau1364	0.259587	0.244118	0.265487	0.259587	0.268437	0.262537	0.298817	0.25	0.247126	0.298817	0.276657	0.275148	1	1	1
isdA.Sau1269	0.259587	0.244118	0.265487	0.259587	0.268437	0.262537	0.298817	0.25	0.238506	0.298817	0.256484	0.275148	0.997143	0.997143	0.997143	1
isdA.N305	0.265487	0.25	0.271386	0.265487	0.274336	0.265487	0.295858	0.25	0.235632	0.284024	0.256484	0.275148	0.991429	0.991429	0.991429	0.994286	1
isdA.RF122	0.265487	0.255882	0.268437	0.265487	0.255132	0.262537	0.301775	0.247059	0.244253	0.289941	0.270893	0.289941	0.98	0.98	0.98	0.977143	0.977143	1
clfa.Sau170	0.200345	0.181818	0.205172	0.200345	0.200692	0.184028	0.27931	0.281034	0.267025	0.280551	0.296099	0.284229	0.217647	0.217647	0.217647	0.217647	0.217647	0.217647	1
clfa.Sau302	0.20071	0.181619	0.20177	0.20071	0.197158	0.177305	0.289091	0.285455	0.267045	0.290381	0.307116	0.294333	0.217647	0.217647	0.217647	0.217647	0.217647	0.217647	1	1
clfa.Sau1364	0.210345	0.189474	0.210345	0.210345	0.209343	0.20708	0.267943	0.266348	0.249587	0.267516	0.276596	0.266026	0.245509	0.245509	0.245509	0.245509	0.242515	0.248503	0.998405	1	1
clfa.N305	0.202212	0.175365	0.198113	0.202212	0.197161	0.188406	0.225195	0.222083	0.229462	0.229399	0.239501	0.235426	0.282353	0.282353	0.282353	0.282353	0.292899	0.285294	0.988836	0.9866	0.980712	1
clfa.Sau1269	0.199686	0.182952	0.193396	0.199686	0.195584	0.190016	0.238532	0.233668	0.236879	0.238584	0.254355	0.232877	0.299703	0.299703	0.299703	0.261128	0.25816	0.275964	0.961661	0.959732	0.955423	0.970716	1
clfa.RF122	0.189953	0.196242	0.187402	0.189953	0.197161	0.196141	0.239336	0.224647	0.231863	0.236193	0.253254	0.229142	0.271676	0.271676	0.271676	0.248555	0.245665	0.280347	0.954023	0.949914	0.953988	0.949721	0.945251	1
clfb.Sau170	0.214286	0.2	0.199627	0.214286	0.213611	0.213084	0.245066	0.251701	0.243816	0.255354	0.256499	0.273333	0.226744	0.226744	0.226744	0.226744	0.223837	0.22093	0.318027	0.299283	0.33165	0.328283	0.329966	0.333333	1
clfb.Sau1364	0.201365	0.21663	0.188136	0.201365	0.200686	0.203419	0.242991	0.249221	0.22294	0.237947	0.239303	0.241433	0.213855	0.213855	0.213855	0.216867	0.216867	0.213855	0.328231	0.299283	0.36063	0.378086	0.37963	0.38254	1	1
clfb.Sau302	0.217391	0.201313	0.202627	0.217391	0.21673	0.216165	0.246281	0.254701	0.248668	0.254967	0.25784	0.274707	0.229412	0.229412	0.229412	0.229412	0.22093	0.218023	0.318027	0.299283	0.328257	0.324873	0.326565	0.329843	1	1	1
clfb.Sau1269	0.196774	0.17119	0.182692	0.196774	0.191248	0.192118	0.242003	0.229485	0.212518	0.231198	0.228814	0.223922	0.202312	0.202312	0.202312	0.210983	0.210983	0.202312	0.336163	0.307692	0.369497	0.434483	0.423659	0.429379	0.984152	0.979562	0.984076	1
clfb.RF122	0.20712	0.197065	0.205502	0.20712	0.206504	0.20098	0.251843	0.207595	0.210155	0.246929	0.241294	0.242945	0.257971	0.257971	0.257971	0.266667	0.263768	0.255072	0.34471	0.316547	0.379147	0.45	0.434307	0.438509	0.96038	0.957664	0.960191	0.963255	1
clfb.N305	0.214173	0.216842	0.204724	0.214173	0.213608	0.205502	0.217252	0.212235	0.212976	0.224468	0.220667	0.21254	0.252174	0.252174	0.252174	0.243478	0.243478	0.255072	0.344123	0.312388	0.378549	0.508287	0.475336	0.485414	0.941363	0.945985	0.941083	0.94357	0.927991	1
hysA.Sau170	0.194357	0.225263	0.209192	0.194357	0.215531	0.202572	0.185372	0.169333	0.187773	0.173691	0.192208	0.170455	0.232092	0.232092	0.232092	0.232092	0.211429	0.206897	0.212662	0.204778	0.202112	0.171285	0.172544	0.179718	0.188834	0.194487	0.19702	0.182336	0.168164	0.171679	1
hysA.Sau302	0.17619	0.219149	0.18124	0.17619	0.178344	0.187602	0.178523	0.183844	0.180088	0.195122	0.210383	0.189081	0.234783	0.234783	0.234783	0.234783	0.213873	0.209302	0.195041	0.188356	0.185583	0.187668	0.193289	0.197548	0.166934	0.173913	0.174757	0.167382	0.163043	0.172	0.998684	1
hysA.Sau1364	0.17619	0.219149	0.18124	0.17619	0.178344	0.187602	0.178523	0.183844	0.180088	0.195122	0.210383	0.189081	0.234783	0.234783	0.234783	0.234783	0.213873	0.209302	0.195041	0.188356	0.185583	0.187668	0.193289	0.197548	0.166934	0.173913	0.174757	0.167382	0.163043	0.172	0.998684	1	1
hysA.N305	0.194357	0.225263	0.209192	0.194357	0.215531	0.202572	0.184906	0.168883	0.187773	0.173248	0.197674	0.170025	0.232092	0.232092	0.232092	0.232092	0.211429	0.206897	0.219156	0.211604	0.208145	0.169173	0.173367	0.179718	0.192496	0.197869	0.200658	0.181818	0.167734	0.17125	1	0.998684	0.998684	1
hysA.Sau1269	0.183121	0.233684	0.184713	0.183121	0.183706	0.189853	0.187342	0.174625	0.1875	0.167702	0.185233	0.182272	0.214286	0.214286	0.214286	0.214286	0.211429	0.214286	0.187399	0.216949	0.18018	0.164122	0.169211	0.164751	0.184339	0.203364	0.191176	0.185339	0.172643	0.167296	0.887931	0.882431	0.882431	0.887931	1
hysA.RF122	0.19391	0.209979	0.179365	0.19391	0.186495	0.195759	0.176845	0.162853	0.193215	0.17132	0.184713	0.172414	0.246377	0.246377	0.246377	0.246377	0.208696	0.208696	0.212766	0.201724	0.197269	0.161578	0.161372	0.164331	0.18374	0.199074	0.184641	0.185237	0.166237	0.17132	0.885856	0.886818	0.886818	0.885856	0.892327	1
ssl9.Sau170	0.191571	0.2	0.219231	0.191571	0.228682	0.2	0.280769	0.241379	0.232283	0.268199	0.277344	0.283525	0.248	0.248	0.248	0.248	0.244	0.244	0.296154	0.288462	0.296154	0.303846	0.289575	0.277992	0.266409	0.266409	0.262548	0.262548	0.268199	0.250965	0.274131	0.261538	0.261538	0.274131	0.25	0.232558	1
ssl9.Sau302	0.191011	0.197183	0.204748	0.191011	0.215297	0.188732	0.258427	0.246459	0.240688	0.261236	0.25788	0.27809	0.190635	0.190635	0.190635	0.209459	0.209459	0.187291	0.254958	0.241477	0.254958	0.257062	0.25779	0.244318	0.215909	0.215909	0.226361	0.229226	0.213068	0.223164	0.214689	0.202817	0.202817	0.214689	0.229885	0.206215	1	1
ssl9.Sau1364	0.191011	0.197183	0.204748	0.191011	0.215297	0.188732	0.258427	0.246459	0.240688	0.261236	0.25788	0.27809	0.190635	0.190635	0.190635	0.209459	0.209459	0.187291	0.254958	0.241477	0.254958	0.257062	0.25779	0.244318	0.215909	0.215909	0.226361	0.229226	0.213068	0.223164	0.214689	0.202817	0.202817	0.214689	0.229885	0.206215	1	1	1
ssl9.N305	0.228739	0.188732	0.222874	0.228739	0.228169	0.199438	0.261236	0.245763	0.246418	0.252809	0.248588	0.275281	0.204698	0.204698	0.204698	0.204698	0.197324	0.19398	0.23662	0.235127	0.23662	0.239437	0.250704	0.227273	0.237143	0.237143	0.237143	0.239316	0.230986	0.224432	0.228169	0.219101	0.219101	0.228169	0.233803	0.23662	0.954023	0.957865	0.957865	1
ssl9.Sau1269	0.252964	0.231076	0.237154	0.252964	0.241107	0.233202	0.296443	0.28	0.27668	0.328063	0.304348	0.328063	0.164	0.164	0.164	0.164	0.164	0.164	0.23506	0.240816	0.23506	0.247012	0.239044	0.26	0.270161	0.270161	0.270161	0.28629	0.294821	0.305556	0.241107	0.241107	0.241107	0.241107	0.256917	0.237154	0.924051	0.936759	0.936759	0.952569	1
ssl9.RF122	0.213018	0.193642	0.197674	0.213018	0.216374	0.193939	0.255747	0.243478	0.231214	0.261494	0.265896	0.275862	0.181507	0.181507	0.181507	0.181507	0.174061	0.170648	0.228324	0.232353	0.228324	0.236994	0.242775	0.212209	0.239884	0.239884	0.239884	0.257971	0.239193	0.244186	0.259366	0.236311	0.236311	0.259366	0.224784	0.21902	0.936759	0.945402	0.945402	0.95977	0.956522	1
ssl2.Sau170	0.307339	0.257778	0.246696	0.307339	0.30837	0.246696	0.339207	0.330396	0.255507	0.30837	0.286344	0.290749	0.178571	0.178571	0.178571	0.178571	0.1875	0.179372	0.244444	0.244444	0.244444	0.230088	0.235556	0.236607	0.264317	0.268722	0.268722	0.268722	0.246696	0.251101	0.287611	0.278761	0.278761	0.287611	0.303965	0.274336	0.266667	0.373333	0.373333	0.368889	0.324444	0.346667	1
ssl2Sau302	0.307339	0.257778	0.246696	0.307339	0.30837	0.246696	0.339207	0.330396	0.255507	0.30837	0.286344	0.290749	0.178571	0.178571	0.178571	0.178571	0.1875	0.179372	0.244444	0.244444	0.244444	0.230088	0.235556	0.236607	0.264317	0.268722	0.268722	0.268722	0.246696	0.251101	0.287611	0.278761	0.278761	0.287611	0.303965	0.274336	0.266667	0.373333	0.373333	0.368889	0.324444	0.346667	1	1
ssl2.Sau1364	0.307339	0.257778	0.246696	0.307339	0.30837	0.246696	0.339207	0.330396	0.255507	0.30837	0.286344	0.290749	0.178571	0.178571	0.178571	0.178571	0.1875	0.179372	0.244444	0.244444	0.244444	0.230088	0.235556	0.236607	0.264317	0.268722	0.268722	0.268722	0.246696	0.251101	0.287611	0.278761	0.278761	0.287611	0.303965	0.274336	0.266667	0.373333	0.373333	0.368889	0.324444	0.346667	1	1	1
ssl2.Sau1269	0.307339	0.257778	0.246696	0.307339	0.30837	0.246696	0.334802	0.325991	0.303965	0.303965	0.286344	0.286344	0.1875	0.1875	0.1875	0.1875	0.196429	0.174888	0.253333	0.253333	0.253333	0.238938	0.235556	0.232143	0.255507	0.259912	0.259912	0.259912	0.237885	0.242291	0.28	0.283186	0.283186	0.292035	0.295154	0.266667	0.271429	0.377778	0.377778	0.373333	0.324444	0.351111	0.986784	0.986784	0.986784	1
ssl2.N305	0.318386	0.248889	0.237885	0.318386	0.30837	0.237885	0.330396	0.321586	0.251101	0.30837	0.286344	0.286344	0.1875	0.1875	0.1875	0.1875	0.196429	0.174888	0.253333	0.253333	0.253333	0.248889	0.244444	0.225664	0.251101	0.255507	0.255507	0.255507	0.23348	0.237885	0.275556	0.278761	0.278761	0.287611	0.290749	0.266667	0.27619	0.382222	0.382222	0.377778	0.328889	0.355556	0.973568	0.973568	0.973568	0.986784	1
ssl2.RF122	0.260274	0.25	0.260274	0.260274	0.260274	0.251142	0.260274	0.26484	0.232877	0.283105	0.255708	0.26484	0.209302	0.209302	0.209302	0.209302	0.2	0.2	0.229358	0.229358	0.243119	0.252294	0.261468	0.239631	0.269406	0.269406	0.269406	0.260274	0.260274	0.283105	0.279817	0.293578	0.293578	0.279817	0.305936	0.315068	0.273585	0.354839	0.354839	0.35023	0.294931	0.327189	0.899543	0.899543	0.899543	0.885845	0.899543	1
ssl5.Sau170	0.273913	0.221739	0.273913	0.273913	0.273913	0.264069	0.294372	0.290043	0.256522	0.290043	0.272727	0.277056	0.162281	0.162281	0.162281	0.162281	0.162281	0.163717	0.204348	0.204348	0.204348	0.225108	0.220779	0.263158	0.268398	0.268398	0.268398	0.25974	0.268398	0.281385	0.247826	0.238095	0.238095	0.247826	0.310044	0.251082	0.258216	0.407895	0.407895	0.412281	0.342105	0.399123	0.426667	0.426667	0.426667	0.422222	0.431111	0.419355	1
ssl5.Sau1364	0.273913	0.221739	0.273913	0.273913	0.273913	0.264069	0.294372	0.290043	0.256522	0.290043	0.272727	0.277056	0.162281	0.162281	0.162281	0.162281	0.162281	0.163717	0.204348	0.204348	0.204348	0.225108	0.220779	0.263158	0.268398	0.268398	0.268398	0.25974	0.268398	0.281385	0.247826	0.238095	0.238095	0.247826	0.310044	0.251082	0.258216	0.407895	0.407895	0.412281	0.342105	0.399123	0.426667	0.426667	0.426667	0.422222	0.431111	0.419355	1
ssl5.Sau302	0.291339	0.251969	0.307087	0.291339	0.307087	0.291339	0.307087	0.346457	0.314961	0.307087	0.307087	0.299213	0.181102	0.181102	0.181102	0.181102	0.181102	0.188976	0.230159	0.230159	0.230159	0.267717	0.244094	0.354331	0.299213	0.299213	0.299213	0.299213	0.314961	0.314961	0.338583	0.338583	0.338583	0.338583	0.299213	0.357143	0.272727	0.41129	0.41129	0.419355	0.427419	0.403226	0.4	0.4	0.4	0.4	0.416	0.393162	0.992126
ssl5.Sau1269	0.220779	0.208696	0.225108	0.220779	0.229437	0.229437	0.311688	0.329004	0.295652	0.294372	0.286957	0.316017	0.19214	0.19214	0.19214	0.157895	0.178261	0.19214	0.220779	0.221739	0.225108	0.233766	0.246753	0.23913	0.26087	0.26087	0.26087	0.252174	0.278261	0.264069	0.308696	0.290043	0.290043	0.308696	0.310044	0.291304	0.254464	0.390351	0.390351	0.394737	0.349558	0.385965	0.417778	0.417778	0.417778	0.413333	0.413333	0.396313	0.91342
ssl5.N305	0.238095	0.213043	0.238095	0.238095	0.242424	0.251082	0.285714	0.272727	0.26087	0.30303	0.277056	0.304348	0.173913	0.173913	0.173913	0.173913	0.153509	0.173913	0.20524	0.20524	0.213974	0.222707	0.222707	0.267544	0.251082	0.251082	0.251082	0.238095	0.251082	0.251082	0.291304	0.272727	0.272727	0.291304	0.269565	0.285714	0.234742	0.416667	0.416667	0.421053	0.346491	0.407895	0.431111	0.431111	0.431111	0.426667	0.435556	0.419355	0.887446
ssl5.RF122	0.277056	0.229437	0.277056	0.277056	0.281385	0.285714	0.285714	0.277056	0.238095	0.30303	0.304348	0.311688	0.20614	0.20614	0.20614	0.162281	0.162281	0.197368	0.235808	0.235808	0.242424	0.255411	0.25974	0.27193	0.264069	0.264069	0.264069	0.255411	0.255411	0.285714	0.330435	0.311688	0.311688	0.330435	0.323144	0.272727	0.227679	0.433628	0.433628	0.438053	0.362832	0.424779	0.444444	0.444444	0.444444	0.44	0.448889	0.43318	0.887446
fbe.Sau170	0.185606	0.184444	0.190476	0.185606	0.192748	0.184061	0.213262	0.186715	0.174147	0.211091	0.207143	0.195691	0.185714	0.185714	0.185714	0.185714	0.182857	0.209913	0.158088	0.165399	0.152174	0.155752	0.159498	0.161348	0.189239	0.1875	0.192164	0.150977	0.167857	0.163993	0.208333	0.206093	0.206093	0.207957	0.218579	0.21875	0.222222	0.209169	0.209169	0.221902	0.275304	0.247024	0.261062	0.261062	0.261062	0.261062	0.246575	0.280374	0.237885
fbe.Sau302	0.185606	0.184444	0.190476	0.185606	0.192748	0.184061	0.213262	0.186715	0.174147	0.211091	0.207143	0.195691	0.185714	0.185714	0.185714	0.185714	0.182857	0.209913	0.158088	0.165399	0.152174	0.155752	0.159498	0.161348	0.189239	0.1875	0.192164	0.150977	0.167857	0.163993	0.208333	0.206093	0.206093	0.207957	0.218579	0.21875	0.222222	0.209169	0.209169	0.221902	0.275304	0.247024	0.261062	0.261062	0.261062	0.261062	0.246575	0.280374	0.237885
fbe.Sau1364	0.185606	0.184444	0.190476	0.185606	0.192748	0.184061	0.213262	0.186715	0.174147	0.211091	0.207143	0.195691	0.185714	0.185714	0.185714	0.185714	0.182857	0.209913	0.158088	0.165399	0.152174	0.155752	0.159498	0.161348	0.189239	0.1875	0.192164	0.150977	0.167857	0.163993	0.208333	0.206093	0.206093	0.207957	0.218579	0.21875	0.222222	0.209169	0.209169	0.221902	0.275304	0.247024	0.261062	0.261062	0.261062	0.261062	0.246575	0.280374	0.237885
fbe.N305	0.189394	0.182222	0.194286	0.189394	0.196565	0.189753	0.21147	0.186715	0.174147	0.210054	0.202847	0.193896	0.205202	0.205202	0.205202	0.205202	0.202312	0.207493	0.158088	0.165399	0.152174	0.150442	0.161062	0.156028	0.191095	0.189338	0.192164	0.150977	0.166071	0.166667	0.201087	0.20841	0.20841	0.200723	0.20765	0.216912	0.226054	0.212034	0.212034	0.255132	0.266129	0.247024	0.254464	0.254464	0.254464	0.254464	0.245536	0.294393	0.207048
fbe.RF122	0.182163	0.188889	0.187023	0.182163	0.189293	0.178707	0.215054	0.181818	0.16934	0.21288	0.208929	0.192101	0.194842	0.194842	0.194842	0.194842	0.191977	0.210375	0.164461	0.16381	0.14882	0.155752	0.156028	0.161062	0.189239	0.1875	0.196629	0.172973	0.166071	0.163993	0.202899	0.206581	0.206581	0.202532	0.213115	0.21875	0.222222	0.212034	0.212034	0.224784	0.258065	0.219941	0.25	0.25	0.25	0.25	0.243119	0.285047	0.210526
fbe.Sau1269	0.189394	0.184444	0.190476	0.189394	0.196565	0.185958	0.211091	0.184588	0.172043	0.211849	0.204626	0.195691	0.204611	0.204611	0.204611	0.204611	0.201729	0.207493	0.15625	0.163498	0.150362	0.152212	0.153982	0.159574	0.191095	0.189338	0.19403	0.150977	0.167857	0.16844	0.201087	0.209009	0.209009	0.200723	0.20765	0.216912	0.222222	0.209169	0.209169	0.252941	0.262097	0.247024	0.262222	0.262222	0.262222	0.262222	0.253333	0.294393	0.229075
	isdB.Sau170	isdB.Sau302	isdB.N305	isdB.Sau1364	isdB.Sau1269	isdB.RF122	fnbA.Sau170	fnbA.Sau302	fnbA.Sau1364	fnbA.Sau1269	fnbA.N305	fnbA.RF122	isdA.Sau170	isdA.Sau302	isdA.Sau1364	isdA.Sau1269	isdA.N305	isdA.RF122	clfa.Sau170	clfa.Sau302	clfa.Sau1364	clfa.N305	clfa.Sau1269	clfa.RF122	clfb.Sau170	clfb.Sau1364	clfb.Sau302	clfb.Sau1269	clfb.RF122	clfb.N305	hysA.Sau170	hysA.Sau302	hysA.Sau1364	hysA.N305	hysA.Sau1269	hysA.RF122	ssl9.Sau170	ssl9.Sau302	ssl9.Sau1364	ssl9.N305	ssl9.Sau1269	ssl9.RF122	ssl2.Sau170	ssl2Sau302	ssl2.Sau1364	ssl2.Sau1269	ssl2.N305	ssl2.RF122	ssl5.Sau170
[truncated: 11 more columns]
