# Supplementary material for: Comparative genomics of Staphylococcus aureus associated with subclinical and clinical bovine mastitis
Source: PLoS One. 2019 Aug 7;14(8):e0220804. doi: 10.1371/journal.pone.0220804 (PMC6685620; doi:10.1371/journal.pone.0220804)
Supplement: S4 Table — (XLSX) [file pone.0220804.s010.xlsx]

## Sheet: S4 Table. Tab A
S4 Table. Manual curation of the orthoMCL clusters possibly exclusive of the genomes of the strains related to subclinical mastitis.
OrthoMCL cluster number	Presence in the genomes of the subclinical strains	Annotation in NCBI	Confirmation by Bowtie
cluster3268	Sau 170, Sau 302, Sau 1269, Sau 1364	2,3*bisphosphoglycerate*independent phosphoglycerate mutase [Staphylococcus aureus M0535]	-
cluster3269	Sau 170, Sau 302, Sau 1269, Sau 1364	Hypothetical protein [S. aureus]	+
cluster3270	Sau 170, Sau 302, Sau 1269, Sau 1364	DNA primase [S. aureus]	+
cluster3271	Sau 170, Sau 302, Sau 1269, Sau 1364	Hypothetical protein SACIGC340D_2457 [S. aureus subsp. aureus CIGC340D]	+
cluster3281	Sau 170, Sau 302, Sau 1269, Sau 1364	Lactose phosphotransferase system repressor [S. aureus M0936]	-
cluster3282	Sau 170, Sau 302, Sau 1269, Sau 1364	Hypothetical protein O860_00717 [S. aureus M0854]	+
cluster3290	Sau 170, Sau 302, Sau 1269, Sau 1364	Smooth muscle caldesmon [S. aureus]	-
cluster3291	Sau 170, Sau 302, Sau 1269, Sau 1364	Integrase [S. aureus]	+
cluster3297	Sau 170, Sau 302, Sau 1269, Sau 1364	Hypothetical protein V248_02412 [S. aureus M32669]	+
cluster3302	Sau 170, Sau 302, Sau 1269, Sau 1364	CAAX amino protease [S. aureus]	+
cluster3305	Sau 170, Sau 302, Sau 1269, Sau 1364	ATP*dependent DNA helicase recg [S. aureus VET1245S]	-
cluster3309	Sau 170, Sau 302, Sau 1269, Sau 1364	Hypothetical protein [S. aureus]	-
cluster3310	Sau 170, Sau 302, Sau 1269, Sau 1364	Clumping factor B [S. aureus T66622]	-
cluster3316	Sau 170, Sau 302, Sau 1269, Sau 1364	MFS transporter [S. aureus]	+
cluster3318	Sau 170, Sau 302, Sau 1269, Sau 1364	Putative aminopeptidase II [S. aureus subsp. aureus 21318]	-
cluster3322	Sau 170, Sau 302, Sau 1269, Sau 1364	Hypothetical protein [S. aureus subsp. aureus MW2]	+
cluster3323	Sau 170, Sau 302, Sau 1269, Sau 1364	Hypothetical protein SAOUHSC_00600 [S. aureus subsp. aureus NCTC 8325]	+
( + ) - proteins that were confirmed with Bowtie to be possibly exclusive of the genomes of the subclinical strains
( - ) - false positives, possibly predicted due to aseembly artifacts

## Sheet: S4 Table. Tab B
S4 Table. Manual curation of the orthoMCL clusters possibly exclusive of the genomes of the strains related to clinical mastitis.
OrthoMCL cluster number	Presence in the genomes of the clinical strains	Annotation in NCBI	Confirmation by Bowtie
cluster3685	N305; RF122	phage portal protein [Staphylococcus aureus]	-
cluster3687	N305; RF122	DUF910 family protein [Staphylococcus aureus]	-
cluster3688	N305; RF122	hypothetical protein [Staphylococcus aureus]	-
cluster3691	N305; RF122	DUF1433 domain-containing protein [Staphylococcus aureus]	-
cluster3692	N305; RF122	membrane protein [Staphylococcus aureus]	-
cluster3693	N305; RF122	DUF4041 domain-containing protein [Staphylococcus aureus]	-
cluster3694	N305; RF122	Uncharacterised protein [Staphylococcus aureus]	-
cluster3695	N305; RF122	hypothetical protein [Staphylococcus aureus]	-
cluster3696	N305; RF122	hypothetical protein [Staphylococcus aureus]	-
cluster3697	N305; RF122	hypothetical protein [Staphylococcus aureus]	+
cluster3700	N305; RF122	tandem-type lipoprotein [Staphylococcus aureus]	+
cluster3701	N305; RF122	hypothetical protein [Staphylococcus aureus]	-
cluster3703	N305; RF122	integrase [Staphylococcus aureus]	-
cluster3704	N305; RF122	hypothetical protein [Staphylococcus aureus]	-
cluster3709	N305; RF122	hypothetical protein SAB0166 [Staphylococcus aureus RF122]	-
cluster3710	N305; RF122	HTH-type transcriptional regulator NorG [Staphylococcus aureus RF122]	-
cluster3711	N305; RF122	DMT family transporter [Staphylococcus aureus]	-
cluster3712	N305; RF122	universal stress protein [Staphylococcus aureus]	+
cluster3714	N305; RF122	hypothetical protein [Staphylococcus aureus]	-
cluster3715	N305; RF122	hypothetical protein [Staphylococcus aureus]	-
cluster3716	N305; RF122	hypothetical protein [Staphylococcus aureus]	-
cluster3717	N305; RF122	hypothetical protein [Staphylococcus aureus]	-
cluster3718	N305; RF122	hypothetical protein [Staphylococcus aureus]	-
cluster3720	N305; RF122	hypothetical protein [Staphylococcus aureus]	-
cluster3721	N305; RF122	hypothetical protein [Staphylococcus aureus]	-
cluster3722	N305; RF122	hypothetical protein [Staphylococcus aureus]	-
cluster3723	N305; RF122	hypothetical protein [Staphylococcus aureus]	-
cluster3725	N305; RF122	hypothetical protein [Staphylococcus aureus]	-
cluster3726	N305; RF122	hypothetical protein [Staphylococcus aureus]	-
cluster3727	N305; RF122	hypothetical protein [Staphylococcus aureus]	+
cluster3728	N305; RF122	hypothetical protein [Staphylococcus aureus]	-
cluster3729	N305; RF122	hypothetical protein [Staphylococcus aureus]	-
cluster3730	N305; RF122	zinc-finger domain-containing protein [Staphylococcus aureus]	-
cluster3731	N305; RF122	hypothetical protein [Staphylococcus aureus]	-
cluster3735	N305; RF122	hypothetical protein [Staphylococcus aureus]	-
cluster3736	N305; RF122	hypothetical protein [Staphylococcus aureus]	-
cluster3737	N305; RF122	phage tail protein [Staphylococcus aureus]	-
cluster3738	N305; RF122	phage major tail protein, TP901-1 family [Staphylococcus aureus]	-
cluster3739	N305; RF122	hypothetical protein [Staphylococcus aureus]	-
cluster3740	N305; RF122	HK97 gp10 family phage protein [Staphylococcus aureus]	-
cluster3741	N305; RF122	hypothetical protein [Staphylococcus aureus]	-
cluster3742	N305; RF122	phage head-tail connector protein [Staphylococcus aureus]	-
cluster3743	N305; RF122	PBSX family phage terminase large subunit [Staphylococcus aureus]	-
cluster3744	N305; RF122	hypothetical protein [Staphylococcus aureus]	-
cluster3748	N305; RF122	hypothetical protein [Staphylococcus aureus]	-
cluster3751	N305; RF122	hypothetical protein [Staphylococcus aureus]	-
cluster3752	N305; RF122	hypothetical protein [Staphylococcus aureus]	-
cluster3753	N305; RF122	hypothetical protein [Staphylococcus aureus]	-
cluster3754	N305; RF122	hypothetical protein [Staphylococcus aureus]	-
cluster3755	N305; RF122	CPBP family intramembrane metalloprotease [Staphylococcus aureus]	-
cluster3756	N305; RF122	MFS transporter [Staphylococcus aureus]	-
cluster3757	N305; RF122	helix-turn-helix domain-containing protein [Staphylococcus aureus]	-
cluster3758	N305; RF122	hypothetical protein [Staphylococcus aureus]	-
cluster3759	N305; RF122	type I toxin-antitoxin system Fst family toxin [Staphylococcus aureus]	-
cluster3760	N305; RF122	hypothetical protein [Staphylococcus aureus]	-
cluster3761	N305; RF122	hypothetical protein [Staphylococcus aureus]	-
cluster3769	N305; RF122	hypothetical protein [Staphylococcus aureus]	-
cluster3770	N305; RF122	hypothetical protein SATG_02290 [Staphylococcus aureus subsp. aureus D139]	-
cluster3771	N305; RF122	hypothetical protein [Staphylococcus aureus]	-
cluster3772	N305; RF122	hypothetical protein SAB1295 [Staphylococcus aureus RF122]	-
( + ) - proteins that were confirmed with Bowtie to be possibly exclusive of the genomes of the genomes of the strains related to clinical mastitis.
( - ) - false positives, possibly predicted due to aseembly artifacts
